# Supplementary material for: Probiotic and commensal gut microbial therapies in multiple sclerosis and its animal models: a comprehensive review
Source: Gut Microbes. 2021 Jul 15;13(1):1943289. doi: 10.1080/19490976.2021.1943289 (PMC8284149; doi:10.1080/19490976.2021.1943289)
Supplement: Supplemental Material [file KGMI_A_1943289_SM8746.zip]

Archive with 4 entries (3 files):
- Supplementary information/
- Supplementary information/Supplementary caption.docx
- Supplementary information/Supplementary File 1.xlsx
- Supplementary information/Supplementary File 2.xlsx
