# Supplementary material for: Probiotic and commensal gut microbial therapies in multiple sclerosis and its animal models: a comprehensive review
Source: Gut Microbes. 2021 Jul 15;13(1):1943289. doi: 10.1080/19490976.2021.1943289 (PMC8284149; doi:10.1080/19490976.2021.1943289)
Supplement: Supplemental Material [file KGMI_A_1943289_SM8746.zip › Supplementary information/Supplementary File 1.xlsx]

## Sheet: A. Search Strategies
SEARCH STRATEGIES
	General outline/search guideline
	OR	AND	OR					Misc:
	multiple sclerosis		probiotic*	lactic acid bacteria	Lactobacill*	Bifidobacteri*		Use MeSH/MH headings AND keywords
	experimental autoimmune encephalomyelitis		commensal*	Prevotella	Bacteroides			* = truncation
	demyelination		helminth*	HINT	worm	Trichuris suis		Limit to English
	cuprizone			TSO	Trichuris	Necator americanus		Human & animals
				roundworm	flatworm	nematode		All years
				cestode	trematode	fluke
	("MS AND EAE" bring up lots of irrelevant results)			whipworm	hookworm	platyhelminth
	OvidMEDLINE					CINAHL					PubMed					Web of Science
	OR	AND	OR			OR	AND	OR			OR	AND	OR			TS=(multiple sclerosis OR experimental autoimmune encephalomyelitis OR demyelinat* OR cuprizone)
	exp Multiple sclerosis/		exp Probiotics/	roundworm.mp.		MM "Multiple Sclerosis+"		MH "Probiotics"	MH "Bacteroides"		multiple sclerosis		probiotic*	TSO		AND
	multiple sclerosis.mp.		probiotic*.mp.	flatworm.mp.		"multiple sclerosis"		"probiotic*"	MH "Helminths+"		experimental autoimmune encephalomyelitis		lactic acid bacteria	Necator americanus		TS=(probiotic* OR lactic acid bacteria OR Lactobacill* OR Bifidobacteri* OR commensal* OR Prevotella OR Bacteroides OR helminth* OR HINT OR worm* OR Trichuris suis OR Trichuris OR TSO OR Necator americanus OR roundworm OR flatworm OR nematode OR cestode OR trematode OR fluke OR whipworm OR hookworm OR Platyhelminth)
	experimental autoimmune encephalomyelitis.mp.		lactic acid bacteria.mp.	exp Platyhelminths/		"experimental autoimmune encephalomyelitis"		MH "Bifidobacterium"	MH "Nematodes+"		demyelinat*		Lactobacill*	roundworm		***Refined by document types (article OR abstract of published item OR data paper)
	exp Encephalomyelitis, Autoimmune, Experimental/		exp Lactobacilliales/	nematodes.mp.		MH "Demyelinating Diseases+"		MH "Lactobacillus+"	"helminth*"		demyelinating disease*		Bifidobacteri*	flatworm
	demyelination.mp.		exp Lactobacillus/	cestode.mp.		"demyelination"		"Lactobacilli*"	"HINT"		cuprizone		commensal*	nematode
	exp Demyelinating Diseases/		Lactobacill*.mp.	exp Cestoda/		MH "Demyelinating Autoimmune Diseases, CNS+"		"Bifidobacteri*"	"worm"				Prevotella	cestode
	cuprizone.mp.		exp Bifidobacterium/	exp Trematoda/		"cuprizone"		"lactic acid bacteria"	"Necator americanus"				Bacteroides	trematode
	exp Cuprizone/		Bifidobacteri*.mp.	exp Trematode Infections/				"commensal*"	"Trichuris"				helminth*	fluke
			commensal*.mp.	trematode.mp.				"Prevotella"	"Trichuris suis"				HINT	whipworm
			exp Prevotella/	exp Nematode Infections/				"roundworm"	"TSO"				worm*	hookworm
			Prevotella.mp.	fluke.mp.				MH "Trematodes"	"flatworm"				Trichuris suis	Platyhelminth
			exp Bacteroides/	exp Necator americanus/				"fluke"	"whipworm"				Trichuris
			Bacteroides.mp.	Necator americanus.mp.				MH "Hookworm Infections"	"hookworm"
			helminth*.mp.	exp Necator/				"Platyhelminth"
			exp Therapy with Helminths/	whipworm.mp.
			exp Helminths/	hookworm.mp.
			HINT.mp.	TSO.mp.
			worm.mp.	Trichuris suis.mp.
			exp Trichuris/

## Sheet: B. PRISMA Table
PRISMA TABLES
SEARCH RUN - 8/27/2020		Databases
		Ovid MEDLINE	CINAHL	PubMed	Web of Science	NOTES
Identification	# of records identified	484	63	538	406	N=1491
Screening	# of records after duplicates removed	770				721 excluded
	# of records screened	770
	# of records excluded (relevance)	685				Reasons: irrelevant, reviews, in vitro studies, correlational microbiome studies
Eligibility	# of full-text articles assessed for eligibility	85				64 animal, 21 human
	# of full-text articles excluded	56				41 animal, 15 human Reasons: Used organism product or recombinant strain (n=5), irrelevant to study aim (n=6), non-intervention study (n=3), no MS model (n=1), helminth therapy (n=41)
Inclusion	# of studies included	29				23 animal, 6 human
SEARCH RERUNS - 1/4/2021		Databases
		Ovid MEDLINE	CINAHL	PubMed	Web of Science	NOTES
Identification	# of new records identified	522	64	578	423	N=1587
Screening	# of new records after duplicates & initial search results removed (including 4 added after initial search)	55				825 after duplicates (762 excluded), then removed the 770 from initial search
	# of new records screened	55
	# of new records excluded (relevance)	43				Reasons: Irrelevant (n=33), review (n=9), case report (n=1)
Eligibility	# of new full-text articles assessed for eligibility	12 (+1)				10 animal, 2 human One study added from DK (11 animal total)
	# of new full-text articles excluded	5				3 animal, 2 human Reasons: Non-intervention study (n=2), used organism product or recombinant strain (n=1), helminth therapy (n=2)
Inclusion	# of new studies included	8				8 animal
OVERALL		Databases
		Ovid MEDLINE	CINAHL	PubMed	Web of Science	NOTES
Identification	# of new records identified	1006	127	1116	829	N=3078
Screening	# of new records after duplicates	825
	# of new records screened	825
	# of new records excluded (relevance)	728				Reasons: irrelevant, reviews, case report, in vitro studies, correlational microbiome studies
Eligibility	# of new full-text articles assessed for eligibility	97 (+1) = 98				73 animal, 23 animal One study added by DK outside of search (74 animal total)
	# of new full-text articles excluded	61				44 animal, 17 human Reasons: Irrelevant (n=6), Non-intervention study (n=3), Used organism product or recombinant strain (n=6), No MS model (n=1), helminth therapy (n=45)
Inclusion	# of new studies included	37				31 animal, 6 human Probiotic therapy: 28 (22 animal, 6 human) Commensal therapy: 8 (9 animal, 0 human)

## Sheet: C. Compiled Human Studies
HUMAN STUDIES							Data Extraction & Inclusion
	Identification & Screening		Eligibility				Methodology								Outcomes
	Author/Year	DOI	Include/Exclude	Comments	Overall Quality (CRBT/SYRCLE)	Comments	Study Design	Sample	Intervention	Timeline of Intervention	Duration	Power	Measurements	Statistical Analysis	Clinical Disease	Immune/Metabolic Parameters	Microbiome/Metabolome Findings	Mechanistic Findings
PROBIOTICS	Aghamohammadi et al., 2019	10.1186/s13063-019-3454-9	Exclude	Study protocol
	Kouchaki et al., 2017	10.1016/j.clnu.2016.08.015	Include		High		Double blind, placebo-controlled RCT	Age 18-55 RRMS w/ EDSS ≤ 4.5 Kashan, Iran n = 30/group	Probx capsule: L. acidophilus L. casei B. bifidum L. fermentum (strains not specified) @ 2x10^9 CFU/each Supp. every 2 weeks Control = starch	Therapeutic	12 weeks	80% w/ n = 25	@ baseline & 12 weeks EDSS hs-CRP FPG Fasting lipid fractions Serum insulin BDI, GHQ-28, & DASS NO, TAC, GSH, & MDA HOMA- B cell function HOMA- insulin resistance Quantitative insulin sensitivity check index (QUICKI) BMI	Kolmogorov-Smirnov test Intention to treat Unpaired student's t-test Pearson Chi-square One-way ANOVA ANCOVA	↓ EDSS (not clinically significant) ↓BDI ↓GHQ-28 ↓DASS	↓ hs-CRP ↓ MDA ↓ total cholesterol ↓ serum insulin ↓ HOMA-B ↓ HOMA-IR ↑ plasma NO ↑ QUICKI — other oxidative stress indicators —FPG —other lipid fractions
	Rahimlou et al., 2020	10.1080/1028415X.2020.1758887	Include		High		Double blind, placebo-controlled RCT	Age 18-50 RRMS w/ EDSS ≤ 4.5 n=70 (35/group) Ahvaz, Iran	Probx capsule "Protexin" - 14 strains B. subtilis PXN 21, B. bifidum PXN 23, B. breve PXN 25, B. infantis PXN 27, B. longum PXN 30, L. acidophilus PXN 35, L. rhamnosus PXN 54, L. helveticus PXN 45, L. salivarius PXN 57, L. lactis ssp. lactis PXN 63, S. thermophilus PXN 66, L. casei PXN 37, L. delbrueckii ssp. bulgaricus PXN 39, L. plantarum PXN 47 @ 2x10^9 CFU/capsule Daily Placebo maltodextrin c…	Therapeutic	6 months	Not specified	@ baseline & 6 months Questionnaires: Mental health (GHQ-28, BDI-II) Fatigue (FSS) Pain (MPQ) --> "PRI-total" BMI Serum brain derived neurotrophic factor (BDNF) Serum nerve growth factor (NGF)	Kolmogorov-Smirnov test Independent sample t-test Paired samples t-test ANCOVA	—BMI, physical activity, diet ↓ GHQ, BDI, FSS, PRI-total in probx group @ 6 mos —EDSS	↑ BDNF concentration in probx group @ 6 mos ↓ IL-6 level in probx group @ 6 mos – NGF
	Salami et al., 2019	10.1016/j.jff.2018.10.023	Include		High		Double blind, placebo-controlled RCT	Age 20-60 RRMS w/ EDSS ≤ 4.5 Kashan, Iran n = 24/group	Probx capsule: L. plantarum L. casei L. reuteri L. fermentum B. lactis B. infantis (strains not specified) @ 2x10^9 CFU/each Frequency not specified Control = maltodextrin	Therapeutic	16 weeks	80% w/ n = 20	@ baseline & 16 weeks EDSS GHQ-28, DASS, BDI relapse rate IL-6, IL-10, TNFa hs-CRP MDA, TAC, SOD, GSH, NO 8-OHdG FPG, insulin, HOMA-IR, QUICKI BMI	Kolmogorov-Smirnov test Unpaired student's t-test Pearson Chi-square ANCOVA	↓ EDSS – BDI – GHQ-28 ↓ DASS – BMI	↓ IL-6 ↑ IL-10 ↓ TNFa ↓ hs-CRP ↓ MDA ↑ TAC ↑ SOD (but↓ than placebo) ↑ GSH ↑ NO ↓ 8-OHdG – FPG ↓ Insulin ↓ HOMA-IR – QUICKI
	Tamtaji et al., 2017	10.1080/07315724.2017.1347074	Include		High		Double blind, placebo-controlled RCT	Age 18-55 RRMS w/ EDSS ≤ 4.5 Kashan, Iran n = 20/group	Probx capsule: L. acidophilus L. casei L. fermentum B. bifidum (strains not specified) @ 2x10^9 CFU/each Daily Control = starch	Therapeutic	12 weeks	Not specified	@ baseline & 12 weeks Gene expression: Inflammation (IL-1, IL-8, TNFa) Insulin (PPAR-y) Lipids (oxidized LDLR)	Kolmogorov-Smirnov test Unpaired student's t-test	No relapses reported — BMI	– IL-1 ↓ IL-8 ↓ TNFa – PPAR-y – LDLR
	Tankou et al., 2018a	10.1177/1352458517737390	Include		Low	Important baseline characteristic differences between groups >70% also taking GA Not looking effects on MS severity/progression	Prospective cohort study	RRMS subjects --> n=9 (n=7 taking GA, n=2 untreated) Healthy controls --> n=13 MS cohort older (avg 50 yrs vs 35 yrs) and higher BMI (31.1 vs 25.8) *no dietary restrictions USA	VSL3 3x10^11/g of viable lyophilized bacteria L. paracasei DSM 24734 L. plantarum DSM 24730 L. acidophilus DSM 24735 L. delbruckeii subsp. Bulgaricus DSM 24734 B. longum DSM 24736 B. infantis DSM 24737 B. breve DSM 24732 S. thermophilus DSM 24731 oral admin 2x/day (total 3.6x10^12 CFU/day)	Therapeutic	2 months	Not specified	Immune cell profiling 16S rRNA stool microbiome profiling	alpha & beta diversity Paired one-way ANOVA Tukey post-test PCoA w/ ADONIS test Wilcoxon signed rank test		— rel freq of CD4+CD127lowCD25high, CD4+IL-10+, or CD39+CD127lowCD25high Tregs following admin ↓ rel freq of IL-10+ Tregs & CD39+CD127lowCD25high Tregs in controls following discontinuation ↓ freq of LAP+ Tregs in HC (TREND) ↑ freq of effector memory CD8 T cells in MS following admin (TREND) ↓ rel freq of Th1 and Th17 cells following admin in both groups (TREND) ↑ rel freq of IL-10+ Tregs in MS f…	↓ alpha diversity in HC following VSL3 admin — alpha diversity in MS following VSL3 admin Change in overall microbial community structure in both groups --> shifted back to baseline after discontinuation ↑ relative abundance of Lactobacillus, Streptococcus, Bifidobacterium in both groups --> shifted back to baseline after discontinuation
	Tankou et al., 2018b	10.1002/ana.25244	Include		Low	Important baseline characteristic differences between groups >70% also taking GA Not looking effects on MS severity/progression	Prospective cohort study	RRMS subjects --> n=9 (n=7 taking GA, n=2 untreated) Healthy controls --> n=13 MS cohort older (avg 50 yrs vs 35 yrs) and higher BMI (31.1 vs 25.8) *no dietary restrictions USA	LBS (VSL3) 9x10^11 CFU/sachet of viable lyophilized bacteria L. paracasei DSM 24734 L. plantarum DSM 24730 L. acidophilus DSM 24735 L. delbruckeii subsp. Bulgaricus DSM 24734 B. longum DSM 24736 B. infantis DSM 24737 B. breve DSM 24732 S. thermophilus DSM 24731 oral admin 2x/day (total 3.6x10^12 CFU/day)	Therapeutic	2 months	Not specified	16S rRNA stool microbiome profiling stool metabolomics & predicted metagenomics immune cell profiling Gene expression profiling on CD4 T cells & monocytes	alpha & beta diversity Paired one-way ANOVA Tukey post-test PCoA w/ ADONIS test Wilcoxon signed-rank test Spearman's correlation coefficient False discovery rate (FDR)		— rel freq of CD4+CD127lowCD25high & CD4+IL-10+ Tregs following admin; ↓ following disconintuation in HC ↓ freq LAP+ Tregs in HC (TREND) ↑ freq of effector memory CD8 T cells following admin in MS (TREND) ↓ rel freq of Th1 & Th17 cells following admin (TREND) — freq of naive CD4 or CD8 T cells, central memory CD4 T cells, effector memory CD4 T cells, or central memory CD8 T cells in either group …	— community structure b/w groups ↓ alpha diversity in HC following admin — alpha diversity in MS following admin LBS admin changed overall micorbial community stx in HC & MS --> returned to baseline following discontinuation ↑ weighted UniFrac distances for baseline & ON LBS and OFF LBS & ON LBS compared to baseline & OFF LBS (resemble pre-treatment levels) ↑ rel abund of Lactobacillus, Streptoco…	↓ expression of MS risk allele HLA.DQA1 & proinflamm genes HLA.DPA1 & IL6ST in monocytes following admin (↓ IL6ST continued following discontinuation) ↑ expression of HLA.DPA1 & MS risk allele HLA.DPB1 following discontinuation in HC ↓ expression of anti-inflammatory gene PTNP2 following discontinuation in HC ↑ expression of anti-inflamm genes IL-10RA, LILRB2, CYBB in monocytes following admin in…
COMMENSALS	Burgess et al., 2017	10.1002/acn3.465	Exclude	In vitro stimulation of MS patient CD4+ T cells with a commensal surface antigen
	Added from Search Rerun

## Sheet: D. Cochrane ROB Tool
Cochrane ROB Tool
		Selection Bias			Performance Bias			Attrition Bias	Reporting Bias
Author/Year	DOI	Random sequence generation	Baseline characteristics	Allocation concealment	Participant blinding	Personnel blinding	Outcome assessment blinding	Incomplete outcome data	Selective reporting	Other bias	Author's Risk Assessment (Low, High, Uncertain)	Support for Assessment
		Was the allocation sequence adequately generated and applied?	Were the groups similar at baseline or were they adjusted for confounders in the analysis?	Was the allocation adequately concealed?	Were participants blinded from knowledge of what intervention received?	Were personnel blinded from knowledge of which intervention participant received?	Was outcome assessment blinded from knowledge of which intervention participant received?	Were incomplete outcome data adequately addressed?	Are reports of the study free of selective outcome reporting?	Was the study apparently free of other problems that could result in high risk of bias?
Kouchaki et al., 2017	10.1016/j.clnu.2016.08.015	Yes	Yes except for DASS --> "controlled the analyses for the baseline levels of biochemical variables, age and baseline BMI"	Not described in sufficient detail	Yes	Yes	Yes	54 ended trial (overall attrition <20%), but needed 60 for ITT so included all 60	Yes	Yes	Low	Randomization, double-blind, ITT analysis
Salami et al., 2019	10.1016/j.jff.2018.10.023	Yes	Yes, but made "adjustments for changes in baseline values of biochemical variables, age, and BMI at baseline"	Not described in sufficient detail	Yes	Yes	Yes	N/A - all participants completed trial	Focuses more on pre-adjustment values/changes	Yes	Low	Randomization, double-blind, no attrition
Tamtaji et al., 2017	10.1080/07315724.2017.1347074	Yes	Yes	Not described in sufficient detail	Yes	Yes	Yes	N/A - all participants completed trial	Yes	Yes	Low	Randomization, double-blind, no attrition
Tankou et al., 2018a	10.1177/1352458517737390	N/A	No - MS group older and higher BMI	N/A	N/A	N/A	N/A	Yes	Yes	>70% taking glatiramer acetate No dietary restrictions	High	Important baseline characteristic differences between groups; most of MS group also taking GA; lacks an untreated MS patient control group; no dietary restrictions
Tankou et al., 2018b	10.1002/ana.25244	N/A	No - MS group older and higher BMI	N/A	N/A	N/A	N/A	Yes	Yes	>70% taking glatiramer acetate No dietary restrictions	High	Important baseline characteristic differences between groups; most of MS group also taking GA; lacks a MS/no-probiotics group
Rahimlou et al., 2020	10.1080/1028415X.2020.1758887	Yes	Yes, except for duration of MS symptoms (Probiotic group had symptoms for ~2 yrs longer than placebo group)	Not described in sufficient detail	Yes	Yes	Yes	Yes (overall attrition <20%)	Yes	Yes	Low	Randomization, double-blind, placebo-controlled, low attrition

## Sheet: E. Compiled Animal Studies
ANIMAL STUDIES							Data Extraction & Inclusion
	Identification & Screening		Eligibility				Methodology							Outcomes
	Author/Year	DOI	Include/Exclude	Comments	Overall Quality (CRBT/SYRCLE)	Comments	Sample	Intervention	MS Model	Timeline of Intervention	Duration	Measurements	Statistical Analysis	Clinical Disease	Immune/Metabolic Parameters	Microbiome/Metabolome Findings	Mechanistic Findings
PROBIOTICS	Baken et al., 2006	10.1016/j.ijfoodmicro.2006.06.009	Include		Medium		SPF male Lewis rats 6-8 wks old The Netherlands	L. casei strain Shirota (LcS) @ 1x10^9 CFU/mL or saline/peptone (Ctrl) Daily admin of 1mL LcS or Ctrl starting Day -8 before EAE induction, continued throughout experiment n=8/group	EAE s.c. 50µL emulsion w/ 1g/mL gp spinal cord homogenate & 10 mg/mL M.tb H37RA in equal parts CFA & saline Injections performed under halothane anesthesia	Prophylactic & therapeutic	8 days pre-EAE 27 days post-EAE	Body weight Cumulative EAE scores Cumulative Disease Index (CDI)	two-tailed Student's t-test one-tailed Mann-Whitney Test	In LcS group, n=1 died before EAE symptoms (unknown cause) Body weight: Both groups = ↓ body weight after Day 11, but Ctrl recovered quicker (Day 15 vs. Day 23) LcS body weight ↓ than Ctrl from Day 16 onwards EAE onset: 4 days earlier onset in LcS vs ctrl (Day 12 vs Day 16) EAE duration: Ctrls recovered quicker (Day 24 vs Day 28) Mean duration = 1.5 (ctrls), 3.7 (LcS) EAE severity: ↑ mean cumulat…
	Calvo-Barreiro et al., 2020	10.3390/cells9040906	Include		High		Female C57BL/6 OlaHsd mice 8 wks old Spain	Lactibiane iki (B. lactis LA 304, L. acidophilus LA 201, L. salivarius LA 302) Vivomixx (L. acidophilus DSM 24735, L. plantarum DSM 24730, L. paracasei DSM 24733, L. delbrueckii subsp. Bulgaricus DSM 24734, B. longum DSM 24736, B. breve DSM 24732, B. infantis DSM 24737, S. thermophilus DSM 23731) Mice randomized into groups after EAE score ≥ 2 (b/w 13-16 dpi) or 1 (12-15 dpi) & BEFORE admin of pr…	EAE s.c. 100µL PBS w/ 200µg MOG 35-55 in 100µL CFA w/ 4 mg/mL M.tb H37RA i.v. 250ng PTX at day 0 & 2	Therapeutic	34 dpi	EAE neurological signs Motor function (rotarod apparatus) Ex vivo splenocyte proliferative capacity Cytokine levels Gene expression (Tbx21, Gata3, Rorgt, Foxp3, IFNg, Il4, Il17a, Il10, Tgfb1, Mrc1) Flow cytometry (cell profiling) Histological analysis In vivo intestinal permeability Fecal microbiome analysis	Differences of least-squares means two-tailed tests Kruskal-Wallis test PCoA PERMANOVA Mantel test LDA LEfSe Gneiss method (multiple balance trees for taxa w/ multivariate regression)	Once daily: Lactibiane iki improved clin score vs ctrl (72.6 vs 83.88) Vivomixx did not improve clin score vs ctrl (75.35 vs 83.88) – weight loss in either group Both treatments improved motor coordination skills vs ctrls Twice daily: Lactibiane iki improved clin score vs ctrl (62.78 vs 80.57) Vivomixx did not improve clin score vs ctrl (69.47 vs 83.88) *dose-response relationship* Histology: ↓ %…	↓ antigen-specific proliferation w/ Lactibiane iki treatment vs ctrl – antigen specific proliferation w/ Vivomixx – polyclonal immune response for any treatment – b/w-group diffs in cytokine secretion pattern (ex vivo) – in pro-inflamm, anti-inflamm, or immunoreg intracell cytokine patterns in T cell pops in Lactibiane iki or Vivomixx vs ctrl ↑ Treg cell pop. in Lactibiane iki vs ctrls – levels o…	– alpha diversity for treatment groups at 33 dpi ↑ Shannon index in untreated EAE vs naïve or Vehicle treated EAE – beta diversity for treatment groups at 33 dpi Clinical condition and disease progression changed overall microbial community stx (unweighted & weighted UniFrac) Lactibiane iki --> ↑ rel abund of Lachnoclostridium & Bifidobacterium Vivomixx --> ↑ rel abund of Streptococcus Untreated …	↓ (by 4x) expression of Th17-defining txn factor Rorgt in spinal cord in Lactibiane iki vs ctrl
	Consonni et al., 2018	10.18632/oncotarget.25170	Include		High		Female Lewis rats 6-8 wks old Italy	L. crispatus LMG P-23257 (LC), L. rhamnosus ATCC 53103 (LR), B. animalis subsp. Lactis BB12 (BB), B. animalis subsp. Lactis LMG S-28195 (BL) Oral admin of strains alone (LC, LR, BB, BL) or in combinations (LC & LR or BB & BL) at 2x10^9 CFU/300µL 15 doses over 3 weeks --> 5 doses before EAE (1 wk prior), 10 doses after EAE induction Stool samples collected at baseline (ctrl, wk 0) & wks 1, 2, 3, &…	EAE s.c. 200µg MBP in CFA	Prophylactic & therapeutic	7 days prior 32 days post	Body weight EAE clinical scores Fecal microbial analysis Histological analysis Proliferative lymph node cell responses Cell profiling Gene expression TGFB (ELISA)	one-way ANOVA Dunnett's multiple comparison test Kruskal-Wallis test Kolmogorov test	EAE incidence: ↓ w/ BB (67), BL (67), BB/BL (33), LC (67), & LC/LR (33) vs vehicle (100) "Dose-response" --> BB/BL & LC/LR ↓↓↓ EAE onset: – w/ BB (13) or BL (14) vs vehicle (13) Delayed w/ LC (18), LR (15), LC/LR (18), & BB/BL (17) vs vehicle EAE median score at peak: ↓ in BB (1.5), BL (1), BB/BL (0), LC (0), LR (1), LC/LR (1.25) groups vs vehicle (2.5) Histology: ↓ myelin loss, astrocytosis, & i…	↓ proliferative responses to MBP in LC/LR & BB/BL ↓ LNC proliferative responses to MBP only in BB/BL ↓ infiltrating EGFP+/- T cells in spinal cord of BB/BL & LC/LR vs vehicle EGFP+/- T cells accumulated in peripheral organs of BB/BL & LC/LR ↓ IFNg, IL-17, TNFa in LC/LR & BB/BL spinal cords ↑ IL-16 in LC/LR & BB/BL spinal cords ↑ expression of TGFB in spinal cord of BB/BL ↓ expression of CTLA4 & C…
	Dargahi et al., 2020	10.3390/brainsci10020126	Exclude	Measured cytokine expression in response to spleen cells from EAE-induced mice
	Ezendam & van Loveren, 2008	10.1017/S0007114507803412	Include		Low	Randomization and blinding not specified, not powered for statistical analysis?, and lack of clarity with control groups and their results	Male & Female Lewis rats (LEW/HanHsD) 2 wks old The Netherlands	L. casei strain Shirota (LcS) @ 1-2 x 10^9 CFU o.g. daily in 500µL Ctrl = 500µl saline/peptone daily --> later it says ctrls were not immunized and received either LcS or saline/peptone??? Table 4 shows EAE/vehicle & EAE/LcS groups Weaned @ 3 wks & housed in experimental groups (8 F & 8 M/probx group; 4 F & 4 M/ctrl group) EAE induced at 7 wks old	EAE Induced @ 7 wks s.c. 20µg gpMBP, 500µg M. tb type H37RA, 50µL CFA w/ saline 100µL for males, 80µL for females	Prophylactic & therapeutic	Unclear 5 wks + 27 days?	EAE onset, incidence, clinical score, duration, CDI	one-tailed Mann-Whitney test	— onset in males or females (slightly longer in treated males) Ctrls: 6/8 developed symptoms M & F LcS: 8/8 developed symptoms M & F — clinical score in M & F (F treated had slightly increased) — duration for M Longer duration for treated F — CDI (F treated had slightly decreased)
	Ezendam et al., 2008	10.1111/j.1365-2249.2008.03788.x	Include		Medium		Pregnant-specific Lewis rats (male & female) 2 wks old The Netherlands	1. Oral admin of B. animalis (strain not specified) @ 2 wks old 1x10^9 CFU in 200 µL/day Ctrl = 200 µL saline/day 2. Weaned @ 3 wks & housed in treatment groups (8 F & 8 M/probx group; 4 F & 4 M/ctrl group) Ctrls = no EAE & either B. animalis or saline	EAE Induced @ 7 wks s.c. 20µg gpMBP, 500µg M. tb type H37RA, 50µL CFA w/ saline 100µL for males, 80µL for females	Prophylactic & therapeutic	~9 weeks	Body weights (daily) Neurological signs (daily, scored 1-5) Duration of symptoms	*Stat analysis performed separately in males & females (EAE induction w/ MBP based on body weight, females lighter than males) one-tailed Mann-Whitney U-test	Weight gain: Females - 31 g for B. animalis, 24.9 g for ctrls (Not signif) Males - 54.8 g for B. animalis, 41.6 g for ctrls (Signif) Clinical symptoms: Females - onset, duration, & cumulative disease index (CDI) not signif diff Males - onset & CDI not signif diff, duration was 2 days shorter w/ B. animalis (Signif) Grouped - duration = 5.8 days for B. animalis, 7.1 days for ctrls (Signif)
	Goudarzvand et al., 2016	PMID: 27579282	Include		Medium		Male Wistar rats 8-10 wks old 200-250g N=32 Iran	Groups: (1) EB - ethidium bromide (1 µL/min of 0.01% EB in sterile saline) (2) Lpl - L. plantarum (1.5 x 10^8 CFU/mL) (3) BB94 - Bifidobacterium B94 (1.5 x 10^8 CFU/mL) (4) Ctrl - saline (equal vol as EB) n=8/group Morris water maze task (MWM): Hidden platform test - 4 days, block/day, each block 4x only once in each direction (NESW) randomly generated; 90 sec to find the platform visible platfor…	Gliotoxin-induced demyelination i.p. 80mg/kg chloral hydrate anesthesia Direct injection of 1µL/min of 0.01% ethidium bromide (EB) in sterile saline into right dentate gyrus of hippocampus	Therapeutic	28 days	Behavioral testing (Morris water maze task (MWM) --> hidden & visible platform tests) Sensory-motor assessment (swimming speed, escape latency, & distance traveled)	one-way ANOVA Tukey's post hoc test	↑ traveled distance & escape latency in EB vs saline – traveled distance, escape latency, or swimming speed w/ Lpl or BB94 vs EB
	He et al., 2019	10.3389/fimmu.2019.00385	Include		Medium		Female WT C57BL/6 mice 10-12 wks old USA	Groups: (1) - MRS media ctrl + EAE (100µL) --> (EAE ctrl) (2) - L. reuteri DSM 17938 + EAE (10^8 CFU, 100µL) --> (LR + EAE) (3) - normal ctrl --> (Ctrl) Day 0 - Day 20 (before onset of EAE) --> daily gavage of L. reuteri	EAE Hooke Kit MOG 35-55/CFA Emulsion PTX kit s.c. MOG 35-55 in CFA i.p PTX in PBS after 2 hrs & next day	Therapeutic	20 days, Examine EAE from 7-20 dpi	EAE clinical scores Fecal microbial analysis Histopathology (spinal cord) Cell profiling Cell proliferation Plasma cytokine levels	one-way & two-way ANOVA Tukey post hoc test Dunnett's posttest Bonferroni test Fisher's exact test Spearman's rank correlation coefficient	↓ cumulative average scores in LR+EAE vs EAE ctrl from day 10-day 20 ↓ incidence EAE on each day post-immunization in LR+EAE vs EAE ctrl ↑ inflammatory cell infiltration in EAE ctrl vs Ctrl & LR+EAE	↓ T cells (CD3+) & CD68+ macrophages in LR+EAE spinal cord vs Ctrl ↑ T cells (CD3+) & CD68+ macrophages in EAE spinal cord vs Ctrl ↑ % & abs #s of Th1 & Th17 cells among PBMCs & splenocytes in EAE ctrl vs LR+EAE ↓ plasma levels of IL-17 & IFNg in LR+EAE vs EAE ctrl	↓ alpha diversity in EAE mice vs Ctrl mice LR & EAE had strong effect on beta diversity vs EAE ctrl & Ctrl (distinct cluster pop LR & EAE gut microbiota = Firmicutes, Bacteroidetes, Proteobacteria, Tenericutes ↑ rel abund of Proteobacteria & Deferribacteres in EAE ctrls ↓ rel abund of Bacteroidetes in EAE ctrls EAE ctrl genera = ↑ Anaeroplasma & Rikenellaceae, ↓ Prevotella & S24-7 *LR+EAE reverse…
	Kasarello et al., 2015	10.12659/MSM.892764	Exclude	Used recombinant lactobacilli
	Kasarełło et al., 2016	10.5114/fn.2016.62534	Exclude	Used recombinant lactobacilli
	Kobayashi et al., 2010	10.3109/08923970903200716	Include		Medium		Male and female Lewis rats 7 wks old & 2 wks old n=8/grp Japan	EXPT 1: EAE in 7 wk old male rats Oral gavage of L. casei strain Shirota (LcS) @ 1-2x10^9 CFU/day/rat 7 days pre-sensitization & 28 days post Ctrl = oral admin of 0.5 mL saline/peptone EXPT 2: see EXPT1 except EAE in 7 wk old female rats EXPT 3: EAE in 7 wk old male & female rats oral gavage of LcS (9.2-10.1x10^9 CFU) or B. breve strain Yakult (5.0-6.9x10^9 CFU) for 63 days (2 wks old until 11 wk…	EAE 1.5g gp spinal cord homogenate (expt 1) or 1.0 mg gpMBP (expts 2 & 3) M. tb type H37RA in saline (15 mg expt 1, 25 mg expt 2, 100 mg expt 3) equal volume of FCA (as Mtb) 100µL s.c. @ 7 wks	Prophylactic & therapeutic	35 days (EXPTs 1 &2) 63 days (EXPT 3)	Body weight Neurological symptoms (0-5) IgG anti-MBP Histopathological observations of spinal cord tissue (2 wks post-sensitization)	2-sided student's t-test 2-sided Wilcoxon test	Body weights: EXPT 1 & 2- ↓ in every group (Not signif) EXPT 3 - ↑ gradually in every group (Not signif) Neurological symptoms: EXPT 1 - appeared on day 11, peak at day 18, trend toward L. casei for lower scores (Not signif) EXPT 2 - developed shortly after sensitization, peak at day 13, no signif diff b/w groups, gone by end of expt EXPT 3 - onset on day 10 after sensitization, peak at day 14-15…	MBP IgG: EXPT 1 & 2- present on day 28, no signif diff b/w ctrl & L. casei
	Kobayashi et al., 2012	10.3109/08923973.2010.617755	Include		Medium		Female SJL/J & C57BL/6 mice @ 7 wks old Japan	L. casei (YIT 9029) oral gavage @ 0.6-1.2 x 10^9 CFU daily 1 wk before immunization until end of expt (50 days for SJL/J, 29 for C58BL/6) Ctrl = 0.2 mL saline/peptone n=15/group?	EAE For SJL/J: 0.5mg PLP 139-151, 5 mg M.tb H37RA in saline, equal vol FCA 200µL s.c. w/ 100ng i.p. PTX For C57BL/6: 2mg MOG 35-55, 5 mg M.tb H37RA in saline, equal vol FCA 200µL s.c. w/ i.p. PTX @ 25 (slight EAE), 100 (moderate EAE), & 200 (severe EAE) ng/mouse	Prophylactic & therapeutic	50 days for SJL/J 29 days for C57BL/6	Neurological symptoms (0-6) Histopathological observation (SJL/J on days 7, 12, 27, 50) (C57BL/6 on days 7, 18, 29) Cytokine levels from culture supernatants Total RNA from SJL/J spinal cord Inguinal LN & spleen cell surface antigens	Wilcoxon test Student's t-test	SJL/J: Neuro symptoms = ctrls & L. casei onset at day 11, peak at day 13; L. casei signif lower clinical scores on days 12, 29, & 30 *no differences b/w L. casei & ctrl Histopath = mononuclear cell infiltration under pia mater of lumbar spinal cord & white matter demyelination & neutrophil infiltration after day 12 (same in both groups) C57BL/6: Neuro symptoms = onset at day 15 (slight EAE), day …	SJL/J: Cytokine prod upregulation of IL-17 & IFNg by ILN cells - day 7 & 12 IL-17 signif ↑ in L. casei group on day 7, decrease to ctrl level by day 12 *no diff b/w groups for IFNg ↓ IL-10 (ctrls, day 7) — IL-17 or IFNg by spleen cells T cell subsets No diff in % of total T cells, CD4+ T cells, or CD8+ T cells in ILN on days 7 or 12 ↑ % CD4+CD25+ Tregs on day 7 (L. casei) ↑ % Tregs in spleen on d…
	Kwon et al., 2013	10.1016/j.clim.2013.01.001	Include		Medium		6-8 wk old C57BL/6 mice Republic of Korea	IRT5 probx: L. casei, L. acidophilus, L. reuteri, B. bifidum, S. thermophilus (strains not specified) 5 x 10^8 CFU/treatment (total) Ctrl = PBS Prophylactic group: 3 wks before immunization until end of expt Therapeutic group: start at day 12 until end of expt n=10/group	EAE 200 µg s.c. MOG 35-55 in CFA, 1 µg M.tb 400ng i.p. PTX on day 0 & day 2	Prophylactic & therapeutic	Prophylactic = 3 wks Therapeutic = ~ 16 days	Clinical score Disease onset & duration Histology Mononuclear cells & CD4+ T cells from spinal cord and peripheral LNs --> Total RNA, cell surface molecules	two-tailed Student's t-test	IRT5 (prophylactic): ↓ EAE incidence ↓ clinical score ↓ lymphocyte infiltration into spinal cord ↓ Gr1+ and CD11b+ monocytes & CD4+ T cells in spinal cord — B220+ B cells in spinal cord IRT5 (therapeutic): Delayed EAE onset Inhibited EAE progression until day 23 ↓ clinical score	CD4+ T cells = ↓ antigen-specific proliferation Suppressed expression of pro-inflamm cytokines (Th1/Th17, IFNg, TNFa, IL-17) ↑ expression of IL-4 & IL-10 at both mRNA & protein level ↑ production of IL-10 by CD4+ T cells and CD11c+ DCs ↑ expression of Foxp3 mRNA in CD4+ T cells ↑ population of CD4+Foxp3+ Tregs from spinal cord
	Lavasani et al., 2010	10.1371/journal.pone.0009009	Include		Medium		Female C57BL/6 mice & IL-10-deficient mice on C57BL/J background 8-10 wks old Sweden	EXPT 1: prophylactic - 12 days before EAE until end of expt Probx - L. paracasei DSM 13434, L. plantarum DSM 15312, L. plantarum DSM 15313, L. paracasei PCC 101, L. delbrueckii subsp. bulgaricus DSM 20081 Ctrl = saline n=8/group 10^9 CFU/day (5 mL/day until EAE, then oral gavage 200µL/day) EXPT 2: Therapeutic - 2 wks after disease onset until end of expt Probx - L. paracasei DSM 13434, Lacto-mix …	EAE 100µg intradermal MOG 35-55 in CFA 400ng i.p. PTX on day 0 & day 2	Prophylactic & therapeutic	Prophylactic = 12 days + 25 days Therapeutic = 20 days	Clinical score Serum & supernatant cytokine levels from spleen & MLNs Brain mononuclear cells Leukocyte infiltration into Spinal cord & brain tissue Adoptive transfer of CD4+CD25+ T cells	Student's t-test Mann-Whitney test	EXPT 1: L. paracasei DSM 13434, L. plantarum DSM 15312, & L. plantarum DSM 15313 prevented & delayed onset of EAE (first 2 were most successful) EXPT 2: — EAE progression w/ each individual strain 3 strain combo (Lacto mix) suppressed & reversed chronic EAE (compared to ctrl) — EAE with HK Lacto-mix EXPT 3: therapeutic effects of lactomix absent in IL-10 knockouts	EXPT 1: ↓ T cell proliferation in mice given L. paracasei DSM 13434, L. plantarum DSM 15312, or L. plantarum DSM 15313 ↓ secretion of proinflamm cytokines TNFa & IFNg at day 25 (post-immunization) ↑ secretion of Th2 type cytokines IL-4, IL-10, TGF-B1 EXPT 2: ↓ CNS inflammation & CD4+ T cell infiltration ↓ secretion of TNFa, IFNg, IL-17 by MOG-reactive T cells (in lactomix) ↑ production of IL-10 b…		EXPT 4: EAE symptoms suppressed in mice receiving MLN cells from WT-Lactomix (vs ctrl WT) Depletion of CD4+CD25+ T cells from MLN cells eliminates suppressive effect Delayed & suppressed EAE in mice receiving CD4+CD25+ T cells from WT-lactomix (vs. IL-10 KO-lactomix or WT ctrls) ↑ IL-10 in mice receiving MLNs or CD4+CD25+ T cells from WT-lactomix
	Maassen et al., 1998	10.1080/01652176.1998.9694976	Include		Medium		Female SJL mice 8-12 wks old n=6/group Female BALB/c mice n=3/group The Netherlands	EXPT 1 (effect on EAE induction): Probx: L. reuteri ML1, L. casei 393, L. plantarum NCIB 8826, L. murinus CNRZ 10^10 CFU/admin (intragastrically) admin 5x on alternating days EAE induced 2 days after last probx admin Ctrl = NaCO3 EXPT 2 (adjuvant effects of lacto strains): Probx: L. reuteri ML1, L. casei 393, L. plantarum 14917, L. brevis ML12 10^10 CFU/admin over 4 consecutive days Ctrls = water…	EXPT 1 --> EAE 100mg s.c. PLP 139-151 in FCA i.v. 10^10 B. pertussis at 24h & 72 hr EXPT 2 & 3 --> no EAE	Prophylactic	2 weeks?	EXPT 1: cumulative disease burden (CDB) EXPT 2: anti-CGG antibodies EXPT 3: gut cytokine levels	Not specified	EXPT 1 (#s compared to ctrl group): L. reuteri enhances EAE (CDB = 120%) L. casei weakly inhibits EAE (CDB = ~90%) L. murinus inhibits EAE (CDB = ~60%)	EXPT 2: L. reuteri enhances antibody response, but weaker than ctrl group L. casei, L. plantarum, L. brevis = no adjuvant effect EXPT 3: L. reuteri & L. brevis = ↑ TNFa+ cells & IL-2 L. casei & L. plantarum = ↑ TGFB L. casei = ↑ IL-10+ cells
	Maassen et al., 2000	10.1016/S0264-410X(99)00378-3	Exclude	Administered probiotics in combination with parenteral immunization with Chikungunya virus
	Maassen et al., 2003a	10.1016/S0264-410X(03)00220-2	Exclude	No EAE induction (or equivalent)
	Maassen et al., 2003b	10.1016/s0264-410x(03)00522-x	Exclude	Used recombinant lactobacilli
	Maassen & Claassen, 2008	10.1016/j.vaccine.2008.02.035	Exclude	Short communication
	Matsuzaki & Chin, 2000	10.1046/j.1440-1711.2000.00887.x	Exclude	Review
	McMurran et al., 2019	10.1073/pnas.1905787116	Include		High		Female C57BL/6 mice 13 mo old England	Probx: VSL#3 (S. thermophilus, B. breve, B. longum, B. infantis, L. paracasei, L. acidophilus, L. delbrueckii subsp Bulgaricus, L. plantarum) (strains not specified) Daily oral gavage of 1.35x10^9 CFU for 28 days (prior to lysolecithin injection), then continued until end of experiment Ctrl: autoclaved water n = 3-5/group (sacrifice at 5, 14, 21 days post lesion (dpl) for each treatment)	Cuprizone 0.2% cuprizone diet for 5 wks	Prophylactic & therapeutic	pre = 28 days post = 21 days	Images/density of: CD68hi activated microglia/macrophages, Tmem119+ microglia-derived & Tmem119- monocyte derived CD68hi cells, P2ry12loClec7a- homeostatic & P2ry12loClec7a+ degeneration-associated microglia/macrophages, Sox10+CC1- OPCs, Sox10+CC1+ mature ODCs dMBP+ myelin debris Demyelination Remyelination SCFAs	Student's t-test Mann-Whitney U test	— remyelination at 21 dpi (VSL3)	↑ concentrations of SCFAs in feces & serum (VSL3) ↑ inflammatory response at 5 dpl (VSL3): ↑ density of CD68hi activated microglia & infiltrating macrophages ↑ numbers of CD68hiTmem119+ microglia —CD68hiTmem199- monocyte-derived macrophages ↓ P2ry12loClec7a+ degeneration-associated microglia/macrophages — inflammatory response at 14 dpl (VSL3) ↑ (slight) # of ODCs at 5 dpl (VSL3) — OPC response (…
	Rezende et al., 2013	10.1016/j.jaut.2012.07.012	Exclude	Used recombinant lactobacilli
	Salehipour et al., 2017	10.1016/j.biopha.2017.08.117	Include		High		Female C57BL/6 mice 8-10 wks old Iran	Probx: L. plantarum A7 & B. animalis PTCC 1631 @ 10^9 CFU/mL via oral gavage every day for 22 days Random distribution to 4 groups (n=8/group): control = sterile saline, T1 = L. plantarum, T2 = B. animalis, T3 = L. plantarum & B. animalis Probx administered simultaneous w/ EAE induction	EAE 250µg intradermal + 100µL s.c. MOG 35-55 in PBS & CFA 250ng i.p. PTX @ day 0 & day 2 Untreated mice did not receive CFA	Therapeutic	22 days	EAE onset EAE clinical score Cumulative Disease Index (CDI) Body weight EAE incidence CNS Inflammation & demyelination (spinal cord) Cytokine levels mRNA expression of brain txn factors (Tbet, GATA3, RORg, Foxp3) FACS - Tregs in spleen & peripheral lymph nodes	Mann-Whitney test one-way ANOVA Tukey post-hoc test	delayed EAE onset (T1-T3), more pronounced in T3 ↓ EAE severity (clinical score, CDI) (T1-T3) ↓ EAE incidence (T1-T3) ↑ weight gain (T1-T3) ↓ scores & CDI in T3 vs T1, T2, & controls ↓ infiltration of mononuclear cells in spinal cord (T1-T3) ↓ demyelination in T1-T3 (2x reduction vs control)	↓ antigen-specific proliferative capacity of mononuclear cells (T1 & T2), more pronounced in T3 ↑ % of Foxp3+ Tregs in T1-T3 (especially T3) ↑ CD4+CD25+Foxp3+ Tregs in spleen & lymph nodes (T1-T3), more pronounced in T3 ↓ IFNg, IL-6, IL-17 in splenocytes of T1-T3 compared to control, more pronounced in T3 ↑ IL-4, IL-10, TGFB in spleens of T1-T3, more pronounced in T3		↑ expression of GATA3 & FoxP3 (T1-T3, more pronounced in T3) in spleen & brain ↓ expression of Tbet & RORg (T1-T3, more pronounced in T3) in spleen & brain
	Secher et al., 2017	10.3389/fimmu.2017.01096	Include		Medium		Male C57/BL6J mice 8-12 wks old France	Probx: E. coli Nissle 1917 (ECN) (n=40)& archetypal K12 E. coli strain MG1655 (n=30); oral gavage of 10^8 CFU/animal every day starting 7 days pre-immunization for 30 days Ctrl: PBS (n=40 & n=30)	EAE 50µg s.c. MOG 35-55 in CFA w/ 500µg M.tb H37 @ 8-12 wks old 200ng i.v. PTX at day 0 & day 2	Prophylactic & therapeutic	37 days	Clinical scores Mortality EAE onset EAE incidence Intestinal permeability (ileum & colon biopsies) total mRNA from ileum & colon FACS (mononuclear cells) - brain & spinal cord Cytokine levels	two-way ANOVA Bonferroni posttest Mann-Whitney U test	↓ clinical score, mortality, incidence, cumulative & maximal scores (ECN) vs ctrls — day of onset (ECN) vs ctrls —clinical score, mortality, day of onset, cumulative & maximal scores (MG1655) vs ctrls ↓ EAE incidence (MG1655) vs ctrls ↓ FD4 passage from intestinal lumen to blood (ECN) vs ctrls & MG1655 ↓ colon & ileum permeability by oral treatment of ECN vs ctrls & MG1655	↓ total CD4+ and MOG-specific CD4+ T cells in spinal cord (ECN) ↑ total CD4+ and MOG-specific CD4+ T cells in inguinal, mesenteric, & cervical LNs (ECN) ↓ IFNg, GM-CSF, IL-17, TNFa, IL-6 (ECN) vs ctrls & MG1655 ↑ IL-10 by MOG-specific CD4+ T cells (ECN) ↑ CD4+FoxP3+ cells from DLN (ECN)		↑ expression of antimicrobial peptides Reg3g & Reg3B (ECN) ↑ expression of tight junction proteins Claudin-8, ZO-1 (ECN)
	Yamashita et al., 2018	10.3389/fmicb.2017.02596	Include		Medium		Female SJL/J mice 5 wks old Japan	Groups: (1) - receive 1mg L. helveticus SBT2171 via i.p. injection 3x/week before immunization, then daily after immunization, n=10 (2) - receive PBS (Ctrl) via i.p injection, same regimen as (2), n=10 (3) - normal, PBS w/ no EAE, n=3	EAE intradermal 100µg PLP 139-151 in PBS & CFA w/ 100µg M.tb H37Ra 2 i.p 400ng PTX on day 0 & day 2	Prophylactic & therapeutic	21 days of prophylactic, 42 days of therapeutic (dpi)	EAE incidence EAE clinical score Histopathological assessment (spinal cord) Gene expression in inguinal LNs Cell profiling Cytokine levels	Log-rank test Tukey-Kramer test Student's t-test	↓ EAE incidence w/ LH2171 vs ctrl ↓ EAE clinical score w/ LH2171 vs ctrl ↓ enlargement of inguinal LNs w/ LH2171 vs ctrl ↓ # infiltrating mononuclear cells in LH2171 vs ctrls	↓ ratio of Th17, but not Th1 cells:CD4+ T cells in spinal cord @ 14 dpi (EAE peak) via LH2171 vs ctrls ↓ # Th17 & Th1 cells in spinal cord in LH2171 vs ctrls ↓ # CD4+ T cells in spinal cord of LH2171 vs ctrls (NOT SIGNIF) @ 7 dpi ↓ ratio of Th17, but not Th1:CD4+ cells in LH2171 vs ctrls @ 7 dpi (comparable to normal group) ↓ IL-17 in LH2171 LNs vs ctrls —IFNg in LH2171 LNs vs ctrls ↓ IL-6 & TGFB…
	Abdurasulova et al., 2016	10.3920/BM2016.0018	Include		Medium		Female Wistar rats 3 mos n = 122 Russia	E. faecium L3 (EFAL3) (LMG P-27496) 8.0 CFU/mL Admin 2nd-16th day after EAE induction T1 = 0.5 mL intragastric EFAL3 (n=35) T2 = 0.2 mL (4.0 mg/kg/day) subcutaneous glatiramer acetate (GA) (n=35) T3 = 0.5 mL intragastric saline (n=26) T4 = 0.2 mL subcutaneous saline (n=26)	EAE s.c. inoculation of homologous spinal cord homogenate in CFA	Therapeutic	28 days	EAE clinical score (CS) Peak CS Cumulative CS (entire period of illness) Duration of latent period (prior to onset of symptoms) Duration of disease Proportion of infected animals Proportion of victims Immune cell profiling (*blood samples from only 10 animals per group*)	GLM repeated measures ANOVA post-hoc Tukey HSD test Chi square	Prevalence: T3 & T4 = EAE in 96.1% T1 = EAE in 87.5% T2 = EAE in 82.9% Onset (comp to ctrls): T1 = 3.1 days later T2 = 3.7 days later Duration (comp to ctrls): T1 = ↓ by 5.3 days T2 = ↓ by 4.7 days Cumulative disease (comp to ctrls): T1 = ↓ by 32.0 pts T2 = ↓ by 25.6 pts CS ↓ in T1 & T2 (milder EAE) Lethal outcomes ↓ in T1 & T2	Inductive EAE after treatment: ↑ total T cells (ctrls), ↓ B cells, — NK cells Redistrib b/w T cell pops --> ↓ CD4+, ↑ CD8a+ cells (ctrls & GA) >2% ↑ CD4+CD25+FoxP3 Tregs (ctrls & GA) 14% ↑ NKT cells (ctrls & GA) ↑ CD4+ T cells (EFAL3) ↑ CD4+CD25+FoxP3- T cells (EFAL3) Peak of EAE after treatment: B cells returned to initial (ctrls & GA), ↓ (EFAL3) ↓CD4+ & CD8a+ T cells (ctrls) ↓ CD4+CD25+FoxP3+ T…
	Gharehkhani Digehsara et al., 2020	10.1007/s10753-020-01339-1	Include		Medium		Female C57BL/g mice 8-10 wks old 20-25 g Iran	Divided into 6 groups: (1) - normal control (2) - cuprizone control (0.2% w/w for 4 wks) (3) - probx control (L. casei, 1x10^9 CFU/mL for 4 wks) (4) - T1 - L. casei for 4 wks, then cuprizone for 4 wks (5) - T2 - Cuprizone for 4 wks, then L. casei for 4 wks (6) - T3 - Cuprizone for 4 wks, then L. casei for 4 wks w/ Vitamin D3 (20 IU/day)	Cuprizone 0.2% (w/w) cuprizone diet mixed w/ 0.5% carboxymethyl cellulose (CMC) --> homogenous CPZ-CMC suspension 10 mL/kg daily gavage for 4 weeks	Prophylactic & therapeutic	8 weeks	Y-maze (short-term memory, locomotion, stereotypic behavior) (alternation %) Demyelination (corpus callosum) Gene expression (blood samples) Cytokine levels (IL-17, IFNg)	one-way ANOVA Tukey's post hoc test	(3) & T1-T3 = more normal (~70%) & significant behavioral activities compared with (2) --> Y-maze alternation behavior (%) = 60-80% compared to ~25% cuprizone	↓ IL-17 in T1-T3 compared with (2) --> most pronounced in T3 ↑ TGFB in (3) and T1-T3 compared to T(2) --> therefore not specific to cuprizone or L. casei		↑ expression of IDO gene in (2) vs (1) ↓ expression of IDO gene in (3) and T1-T3 vs (2) ↑ expression of miR-155 in (2) vs (1) ↓ expression of miR-155 in (3) and T1-T2 vs (2) ↓ expression of miR-25 in (2) vs (1) ↑ expression of miR-25 in (3) vs (2), same trend for T1-T3 but not significant
	Johanson et al., 2020	10.1038/s41598-020-72197-y	Include		Medium		Female C57BL6 mice 8 wks old n=10/grp USA	(1) L. reuteri ATCC 2327 (2) MRS broth control L. reuteri administered via dietary supplementation (mice fed ad libitum starting 1 dpi w/ pulverized food pellets mixed 1 or 2)	EAE 50µg s.c. MOG 35-55 in 1:1 FA 250ng i.p. PTX on days 0 & 2	Therapeutic	20 days	EAE clinical score Fecal Lactobacillus abundance Weight loss	Paired t-test Wilcoxon matched-pairs signed-rank test	↓ average clinical score — weight loss		↑ Lactobacillus 16S V3-V4 amplicon abundance (confirmed colonization of treatment)
	Libbey et al., 2020	10.3920/BM2020.0012	Include	recombinant ECN, but genes inserted for colonization and likely doesn't impact probiotic effect/functioning	Medium		Male C57BL/6J mice 4 wks old N=30 USA	n=15/group recombinant (pGEN-MCS for ampicillin resistance) Escherichia coli Nissle 1917 (rEcN) @ 1x10^9 CFU/mouse via oral gavage Ctrl = 70µL PBS 2 mice/expt = rEcN inoculation w/o EAE induction Expt 1 = single gavage (inoculate on day 0; 1.31 x 10^9 CFU/mL) Expt 2 = double gavage (inoculate on day 0 (1.19x10^9 CFU/mL) & day 3 post gavage (1.25x10^9 CFU/mL))	EAE 200µL of 1mM s.c. MOG 35-55 in CFA w/ M.tb H37Ra @ 2mg/mL Induce on day 3 post gavage (EXPT 1) or day 7 post first gavage/day 4 post second gavage (EXPT 2) 100µL i.v. BP toxin (0.2µg/mouse on days 3 and 5 post gavage (EXPT 1) or days 7 and 9 (EXPT 2)	Prophylactic	35-36 days of observation 1-2 doses of probx	EAE clinical score Fecal bacteria titer Immunophenotyping (brain & spinal cord) Histology (spinal cords) --> PVC, meningitis, & demyelination scores Serum cytokine levels	Student's t-test Chi-square test unpaired two-group Mann-Whitney U test	*loss of rEcN from half of mice early in EXPT 1 (rationale for EXPT 2 w/ double gavage) EXPT 2 had stable colonization of rEcN in mice EXPT 1 — clinical score b/w rEcN group & PBS ctrl ↓ survival in rEcN vs PBS (not signif) — onset, incidence, cumulative score, maximal score b/w rEcN & PBS — meningitis, PVC, or demyelination b/w groups EXPT 2 ↑ clinical score in PBS vs rEcN on days 17,26,28,31-33…	EXPT 1 — abs # of CNS-derived cells b/w rEcN vs PBS — abs # of cells from spleen b/w rEcN vs PBS ↑ freq of microglia in rEcN vs PBS in CNS — freq of MHC-IIhi microglia in CNS b/w rEcN & PBS — abs #, freq, or MHC-IIhi macrophages b/w rEcN & PBS in CNS cells — abs # or freq CD8+ T cells in rEcN vs PBS in CNS ↑ freq CD4+ T cells in PBS group vs rEcN in CNS (not signif for abs #) — abs # Th1 cells b/…
	Mestre et al., 2020	10.1080/19490976.2020.1813532	Include		Medium		Female SJL/J mice 6-8 wks old Spain	Groups: (1) Vivomixx = (TVx), n=10, 3x10^8 CFU (100µL) oral gavage 3x/week from 70-85 dpi , spp = L. paracasei DSM 24734, L. plantarum DSM 24730, L. acidophilus DSM 24735, L. delbrueckii subsp. Bulgaricus DSM 24734, B. longum DSM 24736, B. infantis DSM 24737, B. breve DSM 24732, S. thermophilus DSM 24731 (2) Sham w/ Vivomixx = (SVx), n=5 (3) TMEV w/ vehicle = (T group), n=10 (4) Sham w/ vehicle =…	Theiler's murine encephalomyelitis virus induced demyelinating disease (TMEV-IDD) 2x10^6 pfu of Daniel (DA) strain of TMEV in right brain hemisphere @ 6-8 wks	Therapeutic	70-85 dpi (15 days)	Motor activity (activity cage) Motor coordination (Rotarod) Fecal microbial analysis Cell profiling from spleen, MLN, brain, spinal cord Acetate & butyrate levels CD4+ T cell studies from MLN (ex vivo) Histopathology w/ IHC	one-way ANOVA Bonferroni post hoc test Kruskal-Wallis test Mann-Whitney U test	Improved motor function (↑ horizontal & vertical activity) in TVx vs T ↓ latency to fall in T group vs TVX (rotarod)	↓ CD4+ T cells with no change in CD8+ T cell freq (TVx) The ↑ # leukocytes in CNS of T group dampened by probx suppl. ↓ prop of B cells w/ probx (TVx & SVx) ↑ Breg B220+CD19+CD5+CD1dhigh cells (TVx) Probx gavage did not modify prop of FoxP3+CD39+CD4+ or FoxP3-CD39+CD4+ T cells in CNS of T group TVx spinal cord --> microglia exhib anti-inflamm activation or attenuated proinflamm activity (enhanced…	(T) ↓ rel abund of Bacteroides, Parabacteroides, Prevotella, Sutterella, Desulfovibrio (T) ↑ rel abund of Anaerostipes, Dorea, Erysipelotrichaceae, Corporbacillus (TVx) ↑ rel abund of Bacteroides, Odoribacter, Lactobacillus, Sutterella (TVx) ↓ rel abund of Anaerostipes, Dorea, Oscillospira, Enterobacteraceae, Ruminococcus, Bilophila Before/after Vivomixx --> ↑ Bacteroidetes, ↓ Firmicutes Gut micr…
	Sanchez et al., 2020	10.1186/s12974-020-01959-2	Include		Medium		Male & female GF C57BL/6J (WT, TLR2-deficient, & TLR9-deficient) and WT SJL/J mice 9-10 wks old USA	Prophylactic: Expt 1: Daily gavage of 10^9 CFU of L. paracasei ATCC 27092 (Lb), Heat-killed (HK) LB (in 200µL PBS), L. paracasei ATCC 334, L. paracasei ATCC 11582, L. paracasei DSM 2649, L. paracasei DSM 5622, or Ctrl (PBS); n ≥ 10 mice/grp; 2 wks prior to EAE & until end of expt (WT C57BL6) Expt 2: Daily gavage of 10^9 CFU Lb, equiv volume of HK Lb, or Ctrls (MRS medium, Lb-conditioned medium, P…	EAE C57BL6 (monophasic disease course): 200µL s.c. of 1mM MOG 35-55 in CFA 2mg/mL M. tb H37Ra 100µL i.v. PTX (0.2µg/mouse) on day 0 & day 2 SJL (RR disease course): 200µL s.c. of 1mM PLP 139-151 in CFA 100µL i.v. PTX (0.2µg/mouse) on day 0 & day 2	Prophylactic & therapeutic	Prophylactic: 20-25 days + 2 wks pre-EAE Therapeutic: 39 days (starting 21 dpi)	EAE clinical score EAE incidence Immunophenotyping Demyelination Chemokine analysis Vascular permeability (BBB & BSCB)	one-way ANOVA Tukey's multiple comparisons test Student t test Log-rank test	↓ EAE clinical score in 3/5 L. paracasei strains (all except DSM 5622 & ATCC 334) ↓ EAE incidence in all 5 L. paracasei strains — EAE incidence or clinical score b/w live Lb-treated mice & HK Lb-treated mice (both signif ↓ than ctrls) ↓ demyelination in both live & HK Lb-treated mice vs ctrls (no diff b/w them) — incidence & ↑ clinical scores in cell free Lb-conditioned media compared to MRS ctrl…	— prop of CD4+IFNg+ T cells, CD4+IL-17A+ T cells, or Tregs in CNS b/w Lb-treated & ctrls ↓ CCL3, CCL4, CXCL5, CXCL13 chemokines in HK Lb mice	GMT: —EAE severity b/w PBS- and HK Lb- associated microbiota ↓ EAE incidence in HK LB-associated microbiota vs PBS	TLR2 is necessary for protection: —incidence or severity in HK Lb treated TLR2-deficient mice vs WT HK Lb treated —demyelination in HK Lb treated TLR2-deficient mice Adoptive transfer of leukocytes from spleen or MLN of HK Lb-treated/EAE induced donor mice into Lb-naïve recipient mice 1 day prior to EAE induction: — EAE incidence & severity compared to ctrls "Lb tx likely ameliorates EAE via immu…
COMMENSALS	Berer et al., 2011	10.1038/nature10554	Exclude	Measured impact of commensals by comparing to Abx-depleted mice (no commensal supplementation)
	Berer et al., 2017	10.1073/pnas.1711233114	Exclude	Characterized MS vs healthy microbiomes in twins, then fecal transplant to GF mice
	Chen et al., 2019	10.3389/fimmu.2019.01662	Include		Medium		Female C57BL/6J mice 3-4 wks old China	(G1) = control (G2) = PBS-treated w/ EAE (G3) = C. butyricum (powder, GDBIO1501)-treated w/ EAE (5x10^6 CFU/mL (based on separate dose-finding exp't) intragastically @ 3 wks prior to EAE induction) (G4) = norfloxacin-treated w/ EAE (5 mg/kg/day intragastrically @ 1 wk prior to EAE induction) n=8/group?	EAE 300µg s.c. MOG 35-55 in CFA w/ 500µg M.tb H37RA 300ng i.p. PTX at day 0 & day 2 Additional injection of MOG in CFA at day 7	Prophylactic	3 weeks of treatment, follow until 21 days post-immunization	Daily clinical score Inflammatory infiltration (lumbosacral spinal cord (LCS)) Demyelination (LCS) 16S rRNA sequencing of fecal DNA alpha diversity (OTU rank, rarefaction, Shannon, Chaol, Simpson, ACE) beta diversity (PCA) Intracellular cytokines Intranuclear Foxp3 Protein expression (p38 MAPK, p-p38 MAPK, ERK1/2, p-ERK1/2, JNK, p-JNK of spinal cord)	LDA effect size analysis Kruskal-Wallis sum-rank test unpaired Wilcoxon rank-sum test two-tailed student's t-test ANOVA	For both C. butyricum & norfloxacin: ↓ EAE severity/disease score ↓ lymphocyte infiltration ↓ demyelinating plaques in lumbar spinal cord	C. butyricum: ↓ Th17 cells in CNS, LN, colon, spleen, small intestine ↓ IFNg-producing CD4+ T cells in spleen Norfloxacin: ↓ Th17 cells in CNS, LN, colon, spleen – Th1 cells Both: – IL-17A+IFNg+ CD4 T cells ↑ differentiation of Tregs	C. butyricum: ↑ # of OTUs ↑ abundance & diversity ↑ abundance of Prevotella Norfloxacin: ↓ # of OTUs ↓ abundance & diversity ↑ abundance of Verrucomicrobia, Akkermansia, Allobaculum Both: ↑ abundance of Bacteroidetes ↓ abundance of Firmicutes, Desulfovibroneceae, & Ruminococcus	↑ phosphorylation of p38 MAPK, ERK1/2, and JNK in lumbar spinal cord of EAE mice These levels (except for ERK1/2) were suppressed by both C. butyricum & norfloxacin
	Mangalam et al., 2017	10.1016/j.celrep.2017.07.031	Include		Medium		Male & female HLA-DR3.DQ8 transgenic mice 8-12 wks old USA	EXPT 1 (commensal effect on EAE) Oral gavage of P. histicola, P. melaninogenica, C. sputigena, (all isolated from duodenum of celiac disease patients) mouse-specific E. coli, or medium 1x10^8 CFU/mL, every other day for 2 weeks starting 7 days post-EAE induction N=10/group EXPT 2 (P. histicola vs. EAE w/ abx) Deplete flora w/ broad-spec abx for 3 weeks; sterile water for 3 days Oral gavage P. his…	EAE 100µg s.c. PLP 91-100 in CFA w/ 400µg M.tb H37Ra 100ng i.v. PTX at day 0 & day 2 @ 8-12 wks	Prophylactic & therapeutic	Every other day for 14 days	Disease incidence Daily Clinical Score Cumulative disease score (CDS) Disease onset Cytokine levels % pathology (inflammation & demyelination of brain & spinal cord) BBB & gut permeability Cell profiling (T regs, T cells, DCs, macrophages, etc.) Cellular infiltration Relative & normalized abundance (microbe analysis)	one-way ANOVA Student's t-test Kaplan-Meier survival curve log-rank test Hazard ratios Cox proportional hazards regression	↓ EAE incidence (25%) in P. histicola compared to medium (100%) ↓ cumulative disease (13.6 vs 76.75 in medium) ↓ EAE onset (17.5 days vs 10.6 in medium) —pathology in upper gut (P. histicola) ↑ colonization in stomach & jejunum/ileum (P. histicola) ↓ regions of inflammation and demyelination in brain & spinal cord (P. histicola) versus medium or other bacteria groups ↓ BBB permeability (P. histic…	↑ IL-10 & TGFB (P. histicola) ↑ IL-10, – TGFB or TNFa (P. melaninogenica) ↓ IL-17 * IFNg after PLP stim in P. histicola (vs. E. coli or medium) ↓ total CD4 T cells & IFNg- and IL-17-expressing CD4 T cells (P. histicola) ↑ frequency of CD4+FoxP3+ Tregs in spleen & MLNs (P. histicola) ↑ CD4+CD25+FoxP3+ Tregs in splenocytes, MLNs, CLNs (P. histicola) compared to medium ↑ suppression of PLP-specific …	↑ rel abundance of Prevotella, Lactobacillus, Sutterella (pre-EAE) --> reduced after EAE, except for in P. histicola-treated mice (P. histicola shifted flora composition closer to pre-EAE state)	Milder EAE in P. histicola group after broad-spectrum abx ↑ incidence in P. histicola CFS group (67%) vs. live bacteria (27%) ↑ EAE suppression at 1x10^8 CFU/mL ↓ EAE incidence in mice receiving splenocytes from P. histicola-fed mice (vs. medium)
	Ochoa-Reparaz et al., 2009	10.4049/jimmunol.0900747	Exclude	Investigated role of commensals in EAE severity by depleting with Abx
	Ochoa-Reparaz et al., 2010	10.4049/jimmunol.1001443	Include		Medium		Female SJL/J mice 6 wks old n=6-8/grp) USA	Mice pretreated w/ ampicillin (1 g/ml), vancomycin (0.5 g/ml), nomycin sulfate (1 g/ml), and metronidazole (1 g/ml) for 1 wk before tx T1 - Abx, then WT B. fragilis NCTC 9343 T2 - Abx, then PSA-deficient B. fragilis at 10^10 resuspended in 200µL sterile PBS by single-time o.g. C1 - Abx-depletion only C2 - sham/naive (no abx, receive PBS) Confirmed colonization on selective media plates, then indu…	EAE 200µg s.c. PLP 139-151 in 200µL CFA 200 ng i.p. PTX on day 0 & 2	Prophylactic	One admin, follow for 30 days	EAE clinical scores, onset, incidence, & cumulative score Intestinal & fecal sample analysis w/ media (confirm colonization) Cytokine analysis (ELISA, Luminex, mRNA/PCR) Immunophenotyping Adoptive transfer	Kruskal-Wallis w/ Dunn's comparison of multiple groups	↓ EAE clinical score & cumulative score and delayed onset w/ C1 and T1 (no diff b/w them) compared to C2 and T2 (—b/w C2 & T2) T1 & C1 --> PROTECTED T2 reversed protection --> SUSCEPTIBLE High incidence for all of them, but slightly reduced for T1 (11/12) and C1 (10/12) vs 12/12	↓ Th1 polarization indicators TBX21 (Tbet) & IFNg for T1 & C1 (only signif for C1) ↓ RORgt & IL-17 in T1 & C1 ↑ GATA-3 & IL-10 in T1 & C1 ↑ SMAD-3 in T1 ↑ IL-13 in C1 — any cytokines b/w T2 & C2 ↑ IL-17, RORgt, Tbet & ↓ GATA-3, IL-10, IL-13 in T2 vs C1 ↑ RORgt, IL-17 & ↓ SMAD-3, IL-10 in T2 vs T1 — TNFa, MCP-1, IL-4, IL-5 ↑ freq Foxp3+CD25+CD4+ T cells from cervical LN in C1 only CD103+ DCs from …	T1 & T2 restored number of detectable bacteria after abx (colonization confirmed)	Protective effect of C1 & T1 eliminated when CD25+ T cells depleted Adoptive transfer: Cells from T1 protected against EAE induction, but not from T2, C1, or C2 ↑ IL-10 in group receiving T1 cells — IFNg, IL-17, IL-6, IL-13 **Effects not observed in PSA-deficient group**
	Shahi et al., 2019	10.3389/fimmu.2019.00462	Include		Medium		HLA-DR3.DQ8 double transgenic mice on B6 background Male & female 8-12 wks C57BL/6 mice USA	HLA-DR3.DQ8 Prophylactic (for Copaxone, not for Phi): 5 groups - (1) P. histicola* (Phi), (2) Copaxone (Cop), (3) Phi + Cop, (4) PBS, (5) TSB media (Phi isolated from duodenum of celiac disease patients) 2 mg Copaxone in incomplete Freund's adjuvant (IFA) (group 2) & PBS in IFA (group 4)--> 10 days pre-EAE induction 10^8 CFU Phi (groups 1 & 3) and TSB (group 5) --> oral gavage every other day for…	EAE HLA-DR3.DQ8: 25µg s.c. PLP 91-110 in CFA w/ 400 µg M.tb H37Ra 100ng i.v. PTX @ day 0 & day 2 8-12 wks old C57BL/6: 200µg s.c. MOG 35-55 in CFA w/ 4mg/mL M.tb H37Ra 250ng i.v. PTX at day 0 & day 2	Prophylactic & therapeutic	Prophylactic 2 weeks of treatment, 25 days observation Therapeutic DR3.DQ8 - 2 weeks starting 7 days post-EAE induction	EAE clinical scores Brain & spinal cord inflammation & demyelination Brain & spinal cord mononuclear infiltrating cells Gut-associated lymphoid cells 16S rRNA sequencing of fecal pellets	Mann-Whitney U-test 2-way ANOVA non-parametric Mann-Whitney U-test	Prophylactic: ↓ avg daily & cumulative EAE scores in Copaxone vs PBS Combo group (3) similar suppression as Cop alone (2) Therapeutic: ↓ avg daily & cumulative EAE scores in Phi vs TSB, PBS, and Cop ↓ avg daily & cumulative EAE scores in Phi, Cop, & combo (all similar to each other) vs TSB (7 DAYS POST-EAE) Combo group (3) had slight delay in EAE onset (7 DAYS POST-EAE) ↓ avg daily & cumulative E…	↑ frequency & # of CD4+FoxP3+ Tregs in Phi vs media in splenocytes & GALT ↑ frequency & # of CD4+FoxP3+ Tregs in Combo in splenocytes, just ↑ # in GALT – frequency or # of CD4+FoxP3+ Tregs in Cop group – IL-10 producing CD4+ T cells in any groups ↓ frequency of IL17+CD4+ T cells & IFNg+CD4+ T cells from brain & spinal cord in Phi and combo groups vs media – frequency of IL17+CD4_ T cells & IFNg+C…	Phi group showed gut microbial profile similar to naïve mice rather than EAE mice Copaxone & combo groups gut microbiota was more similar to media-treated rather than naïve ↑ rel abund of Lactobacillus in naïve & Phi group (absent/↓ in EAE group) relative ↓ in Lactobacillus in Cop & combo groups
	Takata et al., 2011	10.1371/journal.pone.0027644	Include		Medium		Female C57BL6 & SJL/J mice 6 wks old Japan	Heat-killed P. acidilactici R037 C57BL6 --> 200µL PBS w/ 20mg/mL R037 (n=18) via oral gavage, daily (ctrl = PBS; n=17) SJL/J --> water bottle w/ 0.8 mg/mL R037 (n=16), daily (ctrl = PBS in water; n=17) Admin started 14 days prior to EAE induction & continued until end of study (22 days)	EAE C57BL6: 100µg s.c. MOG 35-55 in CFA w/ 200µg M.tb H37Ra 200ng i.p. PTX at day 0 & day 2 SJL/J: 200µL s.c. CFA w/ 400µg M.tb H37Ra & 150µg PLP 139-151 distributed over 3 sites (dorsal & lateral hind flanks)	Prophylactic & therapeutic	36 days 2 weeks (pre-EAE) & 22 days (post-EAE)	EAE clinical score Inflammatory cellular infiltration MLN, ILN, splenocyte lymphocytes Foxp3 & IL-10 lymphocytes Antigen-specific cytokine production (IL-17, IFNg, IL-4, IL-10)	Student's t-test one-way ANOVA Area under the curve (AUC)	↓ EAE clinical score in R037 vs ctrl in both C57B6 & SJL/J mice Delayed EAE onset in SJL/J mice treated w/ R037 vs ctrls ↓ # infiltrated MNCs in R037 vs ctrls in C57B6 mice Milder EAE symptoms in R037 group vs ctrls ↓ AUC during day 2-day 7 in R037 vs ctrls	↓ IL-17 in dLN cells of R037 group vs ctrls ↓ IFNg in dLN cells of R037 group vs ctrls (not significant) ↓ IL-17 & IFNg in splenocytes from R037 group vs ctrls – production of IL-17 or IFNg from MLNs, lamina propria lymphocytes, & splenocytes in R037 vs ctrls ↑ production of IL-10 in MLNs & splenocytes of R037 vs ctrls – # CD4+IL10+ T cells in LPL b/w R037 & ctrl groups ↑ CD4+IL10+ T cells in MLN…
	Wang et al., 2014	10.4161/gmic.29797	Exclude	Treated with polysaccharide A (PSA) of B. fragilis, not commensal itself
	Miyauchi et al., 2020	10.1038/s41586-020-2634-9	Include		High		Female GF C57BL6 mice 5-7 wks old n=5-10/grp Japan	EXPT 1: (1) OTU0001 (L. reuteri --> 100% match to 16S rRNA gene of L. reuteri strains H4 & LMG 18238) (2) OTU0002 (Allobaculum) both isolated from content of small intestines of specific PF mice & inoculated to GF mice (3) GF (naïve) EXPT 2: (1) OTU0002 (monocolonized) (2) L. reuteri + OTU0002 (co-colonized) (3) GF (naive) EXPT 3: (1) OTU0002 + WT L. reuteri (2) OTU0002 + uvrA-deficient L. reuter…	EAE 200µg s.c. MOG 35-55 in incomplete FA w/ 5 mg/mL heat-killed M.tb 400ng i.p. PTX on days 0 & 2 Induced at 9-12 wks old	Prophylactic	Unclear Gavaged at 5-7 wks & induced at 9-12 wks, but doesn't explicitly state frequency or duration	EAE clinical score EAE incidence Cytokine analysis (IFNg, IL-17) Immunophenotyping Spinal cord infiltration Demyelination Gene expression	two-way ANOVA Tukey's test Bonferroni's test two-tailed unpaired t-test one-way ANOVA Kruskal-Wallis w/ Dunn's test two-tailed Mantel-Cox test	↑ EAE clinical score for OTU0002 vs ctrl — EAE clinical score for L. reuteri vs ctrl ↓ EAE clinical score for OTU0002 & L. reuteri compared to specific PF mice ↑ EAE clinical score for co-colonized vs monocolonized ↑ Demyelination for co-colonized vs monocolonized ↑ spinal cord cell infiltration for co-colonized vs monocolonized ↑ EAE incidence for co-colonized vs monocolonized or ctrls ↓ EAE inc…	↑ IL-17A in cells of lamina propria of small intestine & splenocytes w/ OTU0002 vs L. reuteri or ctrl ↑ # Th17 cells in small intestine lamina propria & spleen w/ OTU0002 vs L. reuteri or ctrl ↑ small intestine Tregs w/ OTU0002 vs L. reuteri or ctrl — IL-17 of splenocytes or small intestine lamina propria cells b/w mono & co-colonized grps — freq & # of Th17 cells in small intestine b/w mono & co…	— abundance of OTU0002 in small intestine b/w monocolonized & co-colonized grps	↑ expression of Saa1, Saa2, Il23a, Il12b, Csf2, & Il23r in small intestine of OTU0002 — expression of Saa1, Saa2, & Il23a b/w monocolonized & co-colonized Deletion of uvrA gene did not affect abundance of L. reuteri in small intestine
	Shahi et al., 2020	10.3389/fimmu.2020.578648	Include		Medium		Male & female HLA-DR3.DQ8 double transgenic mice 8-12 wks old n ≥ 12/grp USA	Prophylactic: Given every other day for 2 wks before EAE induction (total = 7 doses) Groups: IFNB alone (10,000 IU in 100µL PBS) P. histicola alone (10^8 CFU) o.g. (Isolated from duodenum of celiac disease patients) IFNB+P. histicola (10,000 IU in 100µL PBS & 10^8 CFU) media alone Therapeutic: Given every other day for 2 weeks starting 7 dpi (total = 7 doses) same groups as prophylactic expt	EAE 25µg s.c. PLP 91-110 in CFA 100µg/mouse M.tb H37Ra 100ng i.p. PTX @ day 0 & day 2	Prophylactic & therapeutic	2 wks prior + 20 dpi	Avg clinical EAE score Cumulative EAE score Brain & spinal cord pathology (inflammation/infiltration, demyelination) Microglia & astrocyte activation Immunophenotyping & intracellular staining for cytokines	Mann-Whitney U test 2-way ANOVA w/ multiple comparisons of the means non-parametric Mann-Whitney U test	Therapeutic: ↓ average daily EAE score w/ Phi alone, IFNB alone, & Phi+IFNB vs media ↓ average cumulative EAE score w/ Phi alone, IFNB alone, & Phi+IFNB vs media *no significant additive effects when used in combination ↓ inflamm cell infiltrates in brain & spinal cord in Phi alone & Phi+IFNB vs media ↓ inflammation in spinal cord tissue and meningeal & stratum region of brain in all three tx gro…	↓ Iba-1+ microglia cells in perivascular spaces of brain cerebellar region & spinal cord white matter in tx groups vs media ↓ GFAP+ astrocytes in cerebrum region of brain & spinal cord white matter of all 3 tx groups vs media (both of these findings were confirmed at the protein level as well) ↑ freq & # of CD4+Foxp3+ Tregs in Phi alone vs media ↑ freq & # of IL-10-producing CD4+ T cells in Phi a…
	Montgomery et al., 2020	10.1073/pnas.2002817117	Include		High		Male & female C57BL6 & PWD mice 4 wks old USA	L. reuteri isolated from PWD cecal contents Vertical transmission model --> cryopreserved B6 cecal microbiota transplanted alone (ctrl) or w/ 10^9 CFU L. reuteri into 4 wk old GF C57BL6 mice collect breeder fecal samples after 4 wks --> EAE @ 8-12 wks old	EAE 2xMOG 35-55 in CFA OR mouse spinal cord homogenate + CFA + PTX	Prophylactic	One admin, measure after 4 wks	EAE clinical disease score Microbiome analysis (qPCR) Relative abundance Immunophenotyping	Friedman's nonparametric two-way ANOVA	↑ EAE clinical disease score in B6 mice colonized w/ L. reuteri ↑ freq of infiltrating CD4+ T cells in spinal cord w/ L. reuteri vs ctrls — freq of infiltrating CD8+ T cells in spinal cord w/ L. reuteri vs ctrls	↑ freq of spinal cord CD4+ T cells produced GM-CSF and IFNg in L. reuteri vs ctrls ↑ prop CNS-infiltrating CD8+ T cells produced GM-CSF, IL-17, & both in combo in L. reuteri vs ctrls Naïve mice: ↑ freq of CD4+GM-CSF+ T cells in L. reuteri vs ctrls ↑ freq of CD4+ & CD8+ T cells producing IFNg in spleen in L. reuteri vs ctrls
	Alvarez et al., 2020	10.3389/fimmu.2020.556813	Exclude	Treated with polysaccharide A (PSA) of B. fragilis, not commensal itself
	Liu et al., 2019	10.1016/j.chom.2019.10.008	Include		Medium		Female C57BL6 mice 6-8 wks old n=23-28/grp USA	(1) Akkermansia muciniphila ATCC BAA-835 (n=28) (2) E. coli K-12 Strain #7296 (n=27) (3) medium (n=23) (1) & (2) at 5x10^8 cultured bacteria @ log phase in 200µL BHI medium oral gavage for 7 days starting 11 dpi	EAE 150µg s.c. MOG 35-55 in CFA 150ng i.p. PTX on days 0 & 2	Therapeutic	Daily for 7 days starting 11 dpi	EAE clinical score Demyelination Axonal loss Immunophenotyping (Foxp3+ T cells) Cytokine analysis (TGFB, IL-6, IL-1b) --> mRNA	Dunn's multiple comparison test one-way ANOVA Tukey's multiple comparison test	↓ clinical disease score (1) ↓ demyelination (1) ↓ axonal loss (1)	↑ MOG-specific Foxp3+ Tregs in spleen (1) ↑ total Tregs in spleen (1) — direct Foxp3+ Treg induction b/w (1) & (2) ↑ Foxp3+ Tregs from DCs of (1) compared to (2) — TGFB expression b/w (1) & (2) DCs ↓ IL-6 & IL-1b expression in (1) vs (2) DCs
	Added from Search Rerun
	Added by DK

## Sheet: F. SYRCLE Tool
SYRCLE ROB Tool
		Selection Bias			Performance Bias		Detection Bias		Attrition Bias	Reporting Bias
Author/Year	DOI	Sequence generation	Baseline characteristics	Allocation concealment	Random housing	Blinding	Random outcome assessment	Blinding	Incomplete outcome data	Selective reporting	Other bias	Author's Risk Assessment (Low, High, Uncertain)	Support for Assessment			Explicitly stated:
		Was the allocation sequence adequately generated and applied?	Were the groups similar at baseline or were they adjusted for confounders in the analysis?	Was the allocation adequately concealed?	Were the animals randomly housed during the experiment?	Were the caregivers and/or investigators blinded from knowledge which intervention each animal received during the experiment?	Were animals selected at random for outcome assessment?	Was outcome assessment blinded from knowledge of which intervention animal received?	Were incomplete outcome data adequately addressed?	Are reports of the study free of selective outcome reporting?	Was the study apparently free of other problems that could result in high risk of bias?					Randomization	Blinding
Abdurasulova et al., 2016	10.3920/BM2016.0018	Not specified	Yes	Not specified	Not specified	Not specified	Not specified	Not specified	Yes	Yes	Yes	Uncertain	Randomization and blinding not specified
Ezendam et al., 2008	10.1111/j.1365-2249.2008.03788.x	Yes	Males & females	Not specified	Unclear	Not specified	Not specified	Not specified	Yes	Yes	Yes	Uncertain	Blinding not specified, random housing unclear			X
Kobayashi et al., 2010	10.3109/08923970903200716	Not specified	Males & females	Not specified	Yes	Not specified	Not specified	Yes	Yes	Yes	Yes	Uncertain	Randomization and blinding not specified
Kobayashi et al., 2012	10.3109/08923973.2010.617755	Not specified	SJL/J & C57BL6/J mice	Not specified	Not specified	Yes	Not specified	Not specified	Yes	Yes	Yes	Uncertain	Randomization not specified				X
Kwon et al., 2013	10.1016/j.clim.2013.01.001	Not specified	Yes	Not specified	Not specified	Not specified	Not specified	Not specified	Yes	Yes	Yes	Uncertain	Randomization and blinding not specified
Lavasani et al., 2010	10.1371/journal.pone.0009009	Not specified	Yes	Not specified	Not specified	Yes	Not specified	Yes	Yes	Yes	Yes	Uncertain	Randomization not specified				X
Maassen et al., 1998	10.1080/01652176.1998.9694976	Not specified	SJL/J & BALB/c mice	Not specified	Not specified	Not specified	Not specified	Not specified	Yes	Yes	Yes	Uncertain	Randomization and blinding not specified
Mangalam et al., 2017	10.1016/j.celrep.2017.07.031	Not specified	Yes	Not specified	Not specified	Not specified	Not specified	Yes	Yes	Yes	Yes	Uncertain	Randomization not specified, blinding not specified in detail				X
Ochoa-Reparaz et al., 2010	10.4049/jimmunol.1001443	Not specified	Yes	Not specified	Not specified	Not specified	Not specified	Not specified	Yes	Yes	Yes	Uncertain	Randomization and blinding not specified
Salehipour et al., 2017	10.1016/j.biopha.2017.08.117	Yes, though method not specified	Yes	Not specified	Yes	Yes	Not specified	Yes	Yes	Yes	Control group didn't receive CFA; "highest score was accepted for the given mouse on the given day"	Low	Generally clear randomization and blinding measures			X	X
Secher et al., 2017	10.3389/fimmu.2017.01096	Not specified	Yes	Not specified	Not specified	Not specified	Not specified	Not specified	Yes	Yes	Yes	Uncertain	Randomization and blinding not specified
McMurran et al., 2019	10.1073/pnas.1905787116	Yes, though method not specified	Yes	Not specified	No	Not specified	Not specified	Yes	Yes	Yes	Yes	Low	Randomization and blinding discussed			X	X
Baken et al., 2006	10.1016/j.ijfoodmicro.2006.06.009	Yes, though method not specified	Yes	Not specified	Not specified, housed individually	Not specified	Not specified	Not specified	Yes	Yes	Yes	Uncertain	Blinding and some randomization not specified.
Calvo-Barreiro et al., 2020	10.3390/cells9040906	Yes, though method not specified	Yes	Not specified	Not specified	Not specified	Not specified	Yes	Yes	Yes	Yes	Low	Randomization and blinding discussed			X	X
Consonni et al., 2018	10.18632/oncotarget.25170	Yes, though method not specified	Yes	Not specified	Not specified	Yes	Not specified for EAE clinical assessment, but yes for histological analysis	Yes	Yes	Yes	Yes	Low	Generally clear randomization and blinding measures			X	X
Ezendam & van Loveren, 2008	10.1017/S0007114507803412	Not specified	Males & females	Not specified	Not specified	Not specified	Not specified	Not specified	Does not present results of all control groups as described in methods	Yes	Not powered for statistical analysis? Control group "not immunized and received either LcS or saline/peptone"	High	Randomization and blinding not specified, not powered for statistical analysis, and lack of clarity with control groups and their results
Goudarzvand et al., 2016	PMID: 27579282	Yes, though method not specified	Yes	Not specified	Not specified	Not specified	Not specified	Not specified	Yes	Yes	Yes	Uncertain	Blinding and some randomization not specified.			X
He et al., 2019	10.3389/fimmu.2019.00385	Not specified	Yes	Not specified	Not specified	Yes	Not specified	Yes	Yes	Yes	Yes	Uncertain	Randomization not specified				X
Yamashita et al., 2018	10.3389/fmicb.2017.02596	Not specified	Yes	Not specified	Not specified	Not specified	Not specified	Not specified	Yes	Yes	Yes	Uncertain	Randomization and blinding not specified
Chen et al., 2019	10.3389/fimmu.2019.01662	Yes	Yes	Not specified	Not specified	Not specified	Not specified	Not specified	Yes	Yes	Yes	Uncertain	Blinding and some randomization not specified.			X
Shahi et al., 2019	10.3389/fimmu.2019.00462	Not specified	SJL/J & C57BL6/J mice	Not specified	Not specified	Not specified	Not specified	Not specified	Yes	Yes	Yes	Uncertain	Randomization and blinding not specified
Takata et al., 2011	10.1371/journal.pone.0027644	Not specified	Yes	Not specified	Not specified	Not specified	Not specified	Not specified	Yes	Yes	Yes	Uncertain	Randomization and blinding not specified
Miyauchi et al., 2020	10.1038/s41586-020-2634-9	"Mice were randomly allocated into each treatment group" BUT "Samples were not randomized for mouse experiments"	Yes	No	Not specified	No	No	"Scoring of EAE severity and quantification of demyelinated regions in the white matter were done in blinded fashion"	Yes	Yes	"No statistical methods were used to predetermine sample size"	Low	Some randomization and blinding specified. No sample size calculation.			X	X
Liu et al., 2019	10.1016/j.chom.2019.10.008	Yes	Yes	Not specified	Yes	Not specified	Not specified	Not specified	Yes	Yes	Yes	Uncertain	Blinding not specified.			X
Libbey et al., 2020	10.3920/BM2020.0012	Not specified	Yes	Not specified	Not specified	Not specified	Not specified	Not specified	Yes	Yes	Yes	Uncertain	Randomization and blinding not specified
Gharehkhani Digehsara et al., 2020	10.1007/s10753-020-01339-1	Not specified	Yes	Not specified	Not specified	Not specified	Not specified	Not specified	Yes	Yes	Does not specify sample size	Uncertain	Randomization and blinding not specified
Mestre et al., 2020	10.1080/19490976.2020.1813532	Not specified	Yes	Not specified	Not specified	Not specified	Not specified	Not specified	Yes	Yes	Yes	Uncertain	Randomization and blinding not specified
Johanson et al., 2020	10.1038/s41598-020-72197-y	Not specified	Yes	Not specified	Not specified	Not specified	Not specified	Not specified	Yes	Yes	Yes	Uncertain	Randomization and blinding not specified
Sanchez et al., 2020	10.1186/s12974-020-01959-2	Not specified	Yes; males & females, C57BL6 & SJL mice	Not specified	Not specified	Not specified	Not specified	Not specified	Yes	Yes	Yes	Uncertain	Randomization and blinding not specified
Montgomery et al., 2020	10.1073/pnas.2002817117	Yes	Yes; C57BL6 & PWD mice	Not specified	Yes	Not specified	Not specified	Yes; "EAE scoring was performed by a non-biased or blinded observer whenever possible"	Yes	Yes	Yes	Low	Randomization, random housing, and blinding measures in place.			X	X
Shahi et al., 2020	10.3389/fimmu.2020.578648	Not specified	Yes; males & females	Not specified	Not specified	Not specified	Not specified	Unclear; "Brains and spinal cords sections were analyzed for pathology, specially inflammation and demyelination, by a board-certified veterinary pathologist"	Yes	Yes	Yes	Uncertain	Randomization and blinding not specified
															Total	10	10
Added by DK															Both	6
Added from Search Rerun															Neither	17

## Sheet: G. Study Categorization
CATEGORIZATION/PIPELINES
	HUMAN	ANIMAL
	Therapeutic	Prophylactic	Therapeutic		QUALITY KEY:
Probiotics	Kouchaki et al., 2017	Consonni et al., 2018			High
	Rahimlou et al., 2020	McMurran et al., 2019			Medium:
	Salami et al., 2019	Ezendam et al., 2008			---Explicitly states randomization and/or blinding
	Tamtaji et al., 2017	Kobayashi et al., 2012			---Does not explicitly state randomization nor blinding
	Tankou et al., 2018a	Lavasani et al., 2010			Low
	Tankou et al., 2018b	Baken et al., 2006
		Kobayashi et al., 2010
		Kwon et al., 2013
		Secher et al., 2017
		Yamashita et al., 2018
		Gharehkhani Digehsara et al., 2020
		Sanchez et al., 2020
		Ezendam & van Loveren, 2008
		Maassen et al., 1998	Salehipour et al., 2017
		Libbey et al., 2020	Calvo-Barreiro et al., 2020
			He et al., 2019
			Mestre et al., 2020
			Goudarzvand et al., 2016
			Johanson et al., 2020
			Abdurasulova et al., 2016
Commensals		Mangalam et al., 2017
		Shahi et al., 2019
		Takata et al., 2011
		Shahi et al., 2020
		Montgomery et al., 2020	Liu et al., 2019
		Miyauchi et al., 2020
		Chen et al., 2019
		Ochoa-Reparaz et al., 2010

## Sheet: H. Study Characteristics
STUDY CHARACTERISTICS
	Human	Animal											Statistical Analysis:
	Therapeutic	Prophylactic	Therapeutic	Both	Total			Duration of intervention:					Human studies					Animal studies
Probx	6	2	7	13	28			Humans	Range = 8 wks - 6 mos					T-tests (unpaired student's, independent sample, paired samples, paired two-sided)			4		T-tests (student's, two-tailed student's, unpaired student's, paired student's)			20
Commensal	0	4	1	4	9				Mode = 12 wks or 2 mos
		6	8	17				Animals	Range = one admin (1 day) - 9 weeks (next shortest = 1-2x over 2 weeks)					Chi-square (Pearson, non-parametrical contingency table)			2		Mann-Whitney U test (one-tailed, unpaired two-group, rank comparison, non-parametric)			13
Total	6	31			37				Dosage range = daily or 1-5x/week
									Single or double oral gavage; two by stable colonization; one by diet					ANOVA/ANCOVA			5		Kruskal-Wallis test (& sum-rank)			7
Study designs (human):														Wilcoxon signed-rank test			2		ANOVA (one-way, two-way, multiple, GLM repeated measures, PERMANOVA)			21
Double-blind, placebo-controlled RCT					5									Kolmogorov-Smirnov test			4
Prospective cohort study					2									Intention to treate			1		Tukey's HSD test (post-hoc, Tukey-Kramer, Tukey-Kramer multiple comparisons)			9
														PCoA			2		Dunnett's test (multiple comparisons, posttest)			4
Countries of studies:														Spearman correlation coefficient			1		Bonferroni test (& post-hoc test)			4
USA	12	China	1					Animals:						Tukey post test			2		Wilcoxon test (two-sided, unpaired rank-sum)			4
Iran	7	Italy	1					RATS	Lewis	male & female									LDA effect size analysis			2
The Netherlands	4	Sweden	1						Wistar	male & female									Chi-square			2
Japan	5	England	1					MICE	C57BL/6*	male & female									Log-rank test			3
Spain	2	France	1						SJL/J	female									Mantel/Mantel-Cox test			2
Russia	1	Republic of Korea	1						BALB/c	female									Differences of least-squares mean			1
									HLA-DR3.DQ8 transgenic	unspecified									PCoA			1
MS models (animal studies):									IL-10 deficient on C57BL/6 background	unspecified									Gneiss method			1
EAE			27						PWD	male & female									Kolmogorov test			1
Cuprizone			2						TLR2-deficient C57BL6	male & female									Fisher's exact test			1
Gliotoxin-induced demyelination			1						TLR9-deficient C57BL6	male & female									Spearman's rank correlation coefficient			1
Theiler's murine encephalomyelitis virus-induced demyelinating disease (TMEV-IDD)			1					AGES	range = 2 wks - 13 mos										Kaplan-Meier survival curve			1
									median = 7-8 wks old										Hazard ratios			1
									mode = 6-8 wks old (followed by 8-12 wks old)										Cox proportional hazards regression			1
Study quality:								* C57BL/6 females were most common											Area under the curve (AUC)			1
	Human	Animal		Total
High	4	4	2	10
Medium	0	17	7	24				Humans:					Measurements:
Low	2	1	0	3				EDSS SCORES	Range = ≤4.5-8				Human studies						Animal studies
Total	6	31		37					Mode = ≤4.5					Clinical						Clinical
		^probx	^commensal					TYPES	RRMS	6					EDSS			3			Body weight/weight loss				7
For medium studies:								AGES	Range = 18-64 yrs						Mental health (BDI, GHQ-28, DASS)			3			EAE measurements				27
Animal	10 explicitly state randomization measures								Mode = 18-55 yrs						Fatigue (FSS)			1				Incidence
	10 explicitly state blinding measures														Pain (MPQ)			1				Onset
	6 explicitly state both														BMI			3				Duration
	17 do not explicitly state either													Immune/metabolic findings								Severity (cumulative score, cumulative disease index (CDI), clinical score, peak score, relapse peak score, maximal score, diarrhea score, mortality)
															Oxidative stress/antioxidants (NO, TAC, GSH, MDA, SOD, 8-OHdG)			2
Probx strains:								Probx dosages
Human studies								Human studies:	2x10^9 CFU/mL/bacterium	(4 studies)					Inflammation (hs-CRP, serum cytokines --> IL-2, IL-4, IL-5, IL-6, IL-10, IL-13, TNF-α, IFN-γ)			4
	Combo:	L. acidophilus, L. casei, B. bifidum, L. fermentum				2			3.6x10^12 CFU/day	(2 studies)											Histopathology (demyelination, immune cell infiltration, microglia & astrocyte reactivity, # and localization of EAE lesions)				19
	Combo:	L. plantarum, L. casei, L. reuteri, L. fermentum, B. lactis, B. infantis				1		Animal studies:	Range = 10^8-10^10 CFU/mL						Blood sugar (FPG, fasting lipid fractions, serum insulin, HOMA-β cell function, HOMA-insulin resistance, QUICKI)			2
	Protexin:	B. subtilis PXN 21, B. bifidum PXN 23, B. breve PXN 25, B. infantis PXN 27, B. longum PXN 30, L. acidophilus PXN 35, L. rhamnosus PXN 54, L. helveticus PXN 45, L. salivarius PXN 57, L. lactis subsp. lactis PXN 63, S. thermophilus PXN 66				1			For the 4 10^8 studies, range = 1-3 x 10^8 CFU/mL
									For the 14 10^9 studies, range = 0.6-9 x 10^9 CFU/mL												Imaging (demyelination, remyelination, dMBP+ myelin debris)				1
									Median = 1 x 10^9 CFU/mL						Immunophenotyping (CD4+ & CD8+ T cells, B cells, NK cells, monocytes, IL-10+ and CD4+CD25+Foxp3+ Tregs)			2
									Mode = 1 x 10^9 CFU/mL												Motor function/behavioral testing				5
	VSL3/LBS:	L. acidophilus DSM 24735, L. plantarum DSM 24730, L. paracasei DSM 24734, L. delbrueckii subsp. Bulgaricus DSM 24734, B. longum DSM 24736, B. breve DSM 24732, B. infantis DSM 24737, S. thermophilus DSM 23731				2									Neurological (serum BDNF, serum NGF)			1				Y-maze (short-term memory & locomotion)
														Microbiome/metabolome findings								Morris water maze task
Animal studies															16S rRNA microbial community profiling			2				Sensorimotor assessment (swimming speed, escape latency, distance traveled)
	Lactobacillus	L. casei (L. casei, L. casei strain Shirota, L. casei YIT 9029, L. casei 393)				6									Metabolomic profiling			1
		L. paracasei (L. paracasei DSM 13434, L. paracasei PCC 101, L. paracasei ATCC 27092, L. paracasei ATCC 334, L. paracasei ATCC 11582, L. paracasei DSM 2649, L. paracasei DSM 5622)				3								Mechanistic findings							Permeability (intestinal, BBB)				5
		L. plantarum (L. plantarum, L. plantarum DSM 15313, L. plantarum DSM 15312, L. plantarum NCIB 8826, L. plantarum A7)				6									Gene expression			2		Immune/metabolic findings
																cytokines/inflammatory markers		1			Serum & gut cytokines/CSFs				16
																Insulin (PPARγ)		1			Immunophenotyping in spinal cord, brain/CSF, spleen, MLN, peritoneal fluid				21
		L. reuteri (L. reuteri DSM 17938, L. reuteri ML1, L. reuteri ATCC 2327)				3										Lipids (LDLR)		1			Proliferation studies (ex vivo splenocytes; LN cells; T cells)				4
		L. delbrueckii subsp. Bulgaricus DSM 20081				1										Transcription factors		1		Microbiome/metabolome findings
		L. crispatus LMG P-23257				1										MS risk allele HLA.DQA1		1			Fecal microbiome analysis (alpha and beta diversity, OTU rank, rarefaction, Shannon, Chaol-Simpson, ACE, PCA, relative abundance, bacteriologic analysis on media)				12
		L. rhamnosus ATCC 53103				1										Proinflammatory genes (HLA.DPA1, IL6ST, MALT1, LGALS3)		1
		L. murinus CNRZ				1
		L. helveticus SBT2171				1										Antiinflammatory genes (PTNP2, IL-10RA, LILRB2, CYBB)		1			Fecal & serum SCFAs (mostly acetate & butyrate)				2
	Bifidobacterium	B. animalis (B. animalis, B. animalis subsp. Lactis BB12, B. animalis subsp. Lactis LMG S-28195, B. animalis subsp. Lacits B94, B. animalis PTCC 1631)				4														Mechanistic findings
																					Adoptive transfer studies				4
		B. breve strain Yakult				1															Gene expression				11
	E. coli	E. coli Nissle 1917				1																Cytokines/inflammatory markers
		recombinant (pGEN-MCS for ampicillin resistance) E. coli Nissle 1917				1																Permeability (Claudin-8, ZO-1)
	E. faecium	E. faecium L3 LMG P-27496				1																Transcription factors
	Vivomixx	L. acidophilus DSM 24735, L. plantarum DSM 24730, L. paracasei DSM 24734, L. delbrueckii subsp. Bulgaricus DSM 24734, B. longum DSM 24736, B. breve DSM 24732, B. infantis DSM 24737, S. thermophilus DSM 23731				2																Signaling
																						Other immune molecules/regulators
	IRT5	L. casei, L. acidophilus, L. reuteri, B. bifidum, S. thermophilus				1
	Lactibiane iki	B. lactis LA 304, L. acidophilus LA 201, L. salivarius LA 302				1
	Lacto-mix	L. paracasei DSM 13434, L. plantarum DSM 15312, L. plantarum DSM 15313				1
	VSL#3	S. thermophilus, B. breve, B. longum, B. infantis, L. paracasei, L. acidophilus, L. delbrueckii subsp. Bulgaricus, L. plantarum				1
	Combo:	L. crispatus LMG P-23257 & L. rhamnosus ATCC 53103				1
	Combo:	B. animalis subsp. Lactis BB12, B. animalis subsp. Lactis LMG S-28195				1
	Combo:	L. reuteri ML1, L. casei 393, L. plantarum NCIB 8826, L. murinus CNRZ				1
	Combo:	L. reuteri ML1, L. casei 393, L. plantarum 14917, L. brevis ML12				1
	Combo:	L. plantarum A7 & B. animalis PTCC 1631				1
Commensal strains						Commensal dosages
Animal studies:						Animal studies:	Range = 5 x 10^6 - 10^10 CFU/mL
	C. butyricum GDBIO1501			1			one study = 20 mg/mL
	P. acidilactici R037			1
	L. reuteri stable colonization (isolated from PWD contents, OTU0001)			2
	Allobaculum (OTU0002)			1
	Akkermansia muciniphila ATCC BAA-835			1
	B. fragilis NCTC 9343			1
	P. histicola (Isolated from duodenum of celiac disease patients)			3
	Combo:	P. histicola + Copaxone		1
	Combo:	P. histicola + IFNB		1

## Sheet: I. Positive vs Negative&Neutral
"POSITIVE VS NEGATIVE/NEUTRAL" RESULTS
			"Positive"				"Negative" or No beneficial effects				Article Summary
			Clinical Disease	Immune/Metabolic	Microbiome/Metabolome	Mechanistic	Clinical Disease	Immune/Metabolic	Microbiome/Metabolome	Mechanistic
Probiotics
	Human	Kouchaki et al., 2017	↓ EDSS (but not clin signif) improved mental health scores (BDI, GHQ-28, DASS)	↓ hs-CRP ↓ MDA ↑ plasma NO ↓ total cholesterol ↓ serum insulin				no change in other oxidative stress indicators			This is a double blind, placebo controlled RCT of individuals w/ RRMS (EDSS ≤ 4.5). Participants were randomized into a probx (L. acidophilus, L. casei, L. fermentum, B. bifidum) or control (starch) capsule group (n=30/grp). The focus of the study was to look at the therapeutic effects of probx when supplemented @ 2x10^9 CFU every 2 weeks for 12 weeks. Researchers measured various general health …
		Rahimlou et al., 2020	Improved mental health (BDI, GHQ-28), pain (MPQ), and fatigue (FSS) scores	↓ IL-6 ↑ BDNF			no change in EDSS no change in nerve growth factor				This is a double blind, placebo controlled RCT of individuals w/ RRMS (EDSS ≤ 4.5). Participants were randomized into a probx ("Protexin," 14 strains = B. subtilis, B. bifidum, B. breve, B. infantis, B. longum, L. acidophilus, L. rhamnosus, L. helveticus, L. salivarius, L. lactis ssp. lactis , S. thermophilus) and a placebo (maltodextrin) capsule group (n=35/grp). The focus of the study was to lo…
		Salami et al., 2019	↓ EDSS ↓ DASS	↓ proinflamm cytokines (IL-6, TNFa) ↑ IL-10 ↓ oxidative stress markers (hs-CRP, MDA, 8-OHdG) ↑ antioxidants (TAC, SOD (but ↓ than placebo), GSH, NO)			no change in BDI or GHQ-28				This is a double blind, placebo controlled RCT of individuals w/ RRMS (EDSS ≤ 4.5). Participants were randomized into a probx (L. plantarum, L. casei, L. reuteri, L. fermentum, B. lactis, B. infantis) and control (maltodextrin) capsule group (n=24/grp). The focus of the study was to look at the therapeutic effects of probx when supplemented @ 2x10^9 CFU/capsule for 16 weeks. Researchers measured …
		Tamtaji et al., 2017		↓ IL-8 ↓ TNFa				no change in IL-1, PPAR-y, or LDLR			This is a double blind, placebo controlled RCT of individuals w/ RRMS (EDSS ≤ 4.5). Participants were randomized into a probx (L. acidophilus, L. casei, L. fermentum, B. bifidum) and a placebo (starch) capsule group (n=20/grp). The focus of the study was to look at the therapeutic effects of probx when supplemented @ 2x10^9 CFU/each daily for 12 weeks. Researchers measured gene expression of infl…
		Tankou et al., 2018a		↓ rel freq of IL-10+ Tregs & CD39+CD127lowCD25high Tregs in controls following discontinuation ↓ rel freq of Th1 and Th17 cells following admin in both groups (TREND) ↑ rel freq of IL-10+ Tregs in MS following admin ↓ freq of intermediate monocytes (CD14highCD16low) in MS ↓ freq of inflamm monocytes (CD14lowCD16high) in HC Discontinuation --> ↑ freq of inflammatory monocytes in HC ↓ MFI of costim…	— alpha diversity in MS following VSL3 admin Change in overall microbial community structure in both groups --> shifted back to baseline after discontinuation ↑ relative abundance of Lactobacillus, Streptococcus, Bifidobacterium in both groups --> shifted back to baseline after discontinuation			— rel freq of CD4+CD127lowCD25high, CD4+IL-10+, or CD39+CD127lowCD25high Tregs following admin ↓ freq of LAP+ Tregs in HC (TREND) ↑ freq of effector memory CD8 T cells in MS following admin (TREND) — freq of B cells, NK cells, myeloid or plasmacytoid DCs — freq of naive CD4 or CD8 T cells, central memory CD4 T cells, effector memory CD4 T cells, or central memory CD8 T cells in either group follo…	↓ alpha diversity in HC following VSL3 admin		This was a prospective cohort study of 9 RRMS subjects and 13 healthy controls receiving VSL3 probiotics at 3.5x10^12 CFU daily for 2 months. Researchers found an increase in IL-10+ Tregs and decreased relative frequency of Th1 and Th17 cells, with a decrease in intermediate and inflammatory monocytes and decreased MFI of costimulatory marker CD80 on monocytes and HLA-DR on myeloid DCs. Cessation…
		Tankou et al., 2018b		↓ rel freq of Th1 & Th17 cells following admin (TREND) — expression of pro- & anti-inflammatory cytokines in CD4 T cells following admin ↓ freq of intermediate monocytes in MS ↓ freq of inflammatory monocytes in HC (TREND) ↑ freq of inflammatory monocytes in HC following discontinuation ↓ MFI of costim marker CD80 on classical monocytes in HC ↓ MFI of HLA-DR on myeloid derived DCs in MS	LBS admin changed overall micorbial community stx in HC & MS --> returned to baseline following discontinuation ↑ weighted UniFrac distances for baseline & ON LBS and OFF LBS & ON LBS compared to baseline & OFF LBS (resemble pre-treatment levels) ↑ rel abund of Lactobacillus, Streptococcus, Bifidobacterium in both groups following admin ↑ rel abund of family Veillonellaceae & Collinsela (normally…	↓ expression of MS risk allele HLA.DQA1 & proinflamm genes HLA.DPA1 & IL6ST in monocytes following admin (↓ IL6ST continued following discontinuation) ↑ expression of HLA.DPA1 & MS risk allele HLA.DPB1 following discontinuation in HC ↓ expression of anti-inflammatory gene PTNP2 following discontinuation in HC ↑ expression of anti-inflamm genes IL-10RA, LILRB2, CYBB in monocytes following admin in…		— rel freq of CD4+CD127lowCD25high & CD4+IL-10+ Tregs following admin; ↓ following disconintuation in HC ↓ freq LAP+ Tregs in HC (TREND) ↑ freq of effector memory CD8 T cells following admin in MS (TREND) — freq of naive CD4 or CD8 T cells, central memory CD4 T cells, effector memory CD4 T cells, or central memory CD8 T cells in either group following admin — freq of B cells, NK cells, myeloid or…	— community structure b/w groups ↓ alpha diversity in HC following admin — alpha diversity in MS following admin	Neg corr b/w 2 Streptococcus OTUs & CYBB in MS Pos corr of a Bifidobacterium OTU w/ MFI CD80 & IL6ST in HC	This study was an extension of the other Tankou et al., 2018 study (see above). In addition to replicating the above findings, researchers also found an increased relative abundance of the family Veillonellaceae and genus Collinsela which are normally decreased in MS, and a decreased relative abundance of Akkermansia, Blautia, and Dorea (normally enriched in MS) and B. adolescentis (a Th17 induce…
	Animal	Consonni et al., 2018	↓ incidence w/ bifidobacteria, lactobacilli, & combos vs vehicle dose-response w/ combo txs delayed EAE onset w/ lactobacilli & both combo txs ↓ EAE peak score w/ bifidobacteria & lactobacilli & combos ↓ myelin loss, astrocytosis, & immune cell infiltration in spinal cord for combo txs	↓ proliferative responses to MBP in combo txs ↓ infiltrating EGFP+/- T cells in spinal cord & accumulation in peripheral organs of combo txs ↓ IFNg, IL-17, TNFa in spinal cords of combo txs ↑ expression of TGFB in spinal cord of Bifidobacteria combo ↑ TGFB in serum for combo txs ↓ expression of CCR7 in spinal cords of combo txs			No change in EAE onset for bifidobacteria except combo txs	↑ IL-16 in spinal cords of combo txs ↓ expression of CTLA4 in spinal cords of combo txs			This study used 6-8 wk old Lewis rats to investigate the effects of Lactobacillus (L. crispatus (LC), L. rhamnosus (LR)) and Bifidobacteria (B. animalis subsp lactis BB12 (BB), B. animalis subsp lactis LMG S-28195 (BL)) separately and in combination (LC/LR, BB/BL) at 2x10^9 CFU/300µL. The probx were administered 15 times over 3 weeks (5 doses pre-EAE, 10 post) to gauge both the prophylactic & the…
		Ezendam et al., 2008	↑ weight gain for males w/ probx Shorter EAE duration for males & when males & females grouped				No change in weight gain for females w/ probx No change in EAE onset or CDI for probx No change in EAE duration for females w/ probx				This study used 2 wk old Lewis rats to investigate the prophylactic & therapeutic effects of B. animalis (1x10^9 CFU/200µL/day for about 9 wks) on EAE. Males receiving B. animalis had much more pronounced effects than females, with significantly more weight gain and shorter duration of EAE vs controls. EAE onset & CDI were unaffected in males & females. With males & females grouped together, the …
		Ezendam & van Loveren, 2008					No change in onset in M or F (slightly longer in treated males) No change in clinical score in M or F (slightly increased in treated F) No change in CDI for M or F (slightly decreased in F treated) No change in duration for males, longer duration for treated F Ctrls: 6/8 developed symptoms M & F LcS: 8/8 developed symptoms M & F				This study used 2 wk old Lewis rats to investigate the prophylactic & therapeutic effects of L.casei strain Shirota (1-2x10^9 CFU/day) on EAE. There was no change in EAE onset, clinical, or CDI for males and females, thought treated females had slightly increased clinical scores slightly decreased CDI, and longer EAE duration. Treated males had slightly delayed onset. Treated males and females ha…
		Kobayashi et al., 2012	↓ clinical scores on days 12, 29, & 30 for probx (SJL/J)	↑ % CD4+CD25+ Tregs on day 7 (L. casei, SJL/J) ↑ % Tregs in spleen on days 7 & 12 (L. casei, SJL/J) ↓ % CD8+ T cells in spleen on day 12 (L. casei, SJL/J) ↑ IL-10 mRNA on day 12, remained elevated for remainder			No change in EAE onset or peak (SJL/J & C57BL/6) mononuclear cell infiltration under pia mater of lumbar spinal cord & white matter demyelination & neutrophil infiltration for both groups (SJL/J & C57BL/6)	upregulation of IL-17 & IFNg by ILN cells (SJL/J) ↑ IL-17 L. casei group on day 7, decrease to ctrl level by day 12 (SJL/J) ↑ expression of IFNg mRNA on day 12 (SJL/J)			This study used 7 wk old SJL & C57BL6 mice to investigate the prophylactic & therapeutic effects of L. casei (0.6-1.2x10^9 CFU/day) supplemented for 50 days (SJL) or 29 days (C57BL6) on EAE. In both SJL & C57BL6 mice, L. casei did not reduce EAE onset or peak score vs ctrls. For SJL mice, the L. casei group did have a lower clinical score on days 12, 29, & 30 vs ctrls. Both mouse models had monon…
		Lavasani et al., 2010	L. paracasei DSM 13434, L. plantarum DSM 15312, & L. plantarum DSM 15313 prevented & delayed onset of EAE (first 2 were most successful) 3 strain combo (Lacto mix) suppressed & reversed chronic EAE (compared to ctrl) therapeutic effects of lactomix absent in IL-10 knockouts	Strains: ↓ T cell proliferation ↓ secretion of proinflamm cytokines TNFa & IFNg at day 25 (post-immunization) ↑ secretion of Th2 type cytokines IL-4, IL-10, TGF-B1 ↑ Tregs in MLN for each strain Lactomix: ↓ CNS inflammation & CD4+ T cell infiltration ↓ secretion of TNFa, IFNg, IL-17 by MOG-reactive T cells ↑ production of IL-10 by MOG-reactive spleen T cells & in serum ↑ Tregs in spleen & Foxp3+ …		In mice receiving MLN cells and CD4+CD25+ T cells from WT-Lactomix: EAE symptoms suppressed (& effect is eliminated when CD4+CD25+ T cells are depleted from the MLN cells) ↑ IL-10	no change in EAE progression w/ each individual strain No change in EAE w/ HK Lacto-mix				This study used 8-10 wk old C57BL6 mice & IL-10-deficient mice on C57BL6 background to investigate the prophylactic (12 days pre & 25 days post, every other day) & therapeutic (20 days post every other day) effects of individual probx (10^9 CFU/mL) strains (L. paracasei (2 strains), L. plantarum (2 strains), L. delbrueckii subsp. Bulgaricus) and a probx combo (Lacto-mix; L. paracasei, L. plantaru…
		Baken et al., 2006					↓ body weight in both groups & ctrls recovered quicker LcS = earlier onset, longer duration, ↑ mean cumulative score & CDI, ↑ EAE incidence (100%) vs. controls				This study used 6-8 wk old Lewis rats to investigate the prophylactic & therapeutic effects of L. casei strain Shirota (LcS) (10^9 CFU/mL/day) for 35 days on EAE. Rats in the LcS group lost more weight than the controls, had an earlier EAE onset, longer EAE duration, higher mean cumulative clinical scores & CDI, and higher EAE incidence versus controls. Consistent with Kobayashi et al., 2012, L. …
		Kobayashi et al., 2010	↓ mortality in probx groups except males w/ B. breve				No significant difference in onset, peak, or mean cumulative scores b/w probx & ctrls Males had significantly higher mortality than females infiltration of mononuclear cells around blood vessels, swelling of endo cells (same b/w groups)	MBP IgG present on day 28 (same b/w ctrl & probx)			This study used 7 wk old Lewis rats to investigate the prophylactic (7 days pre-EAE) & therapeutic (28 days post) effects of L casei strain Shirota (LcS), and then to compare the therapeutic effects of LcS or B. breve for 63 days on EAE severity and progression. There were no significant differences between LcS and ctrls for EAE onset, peak, duration, or scores. Mortality was reduced in males and…
		Kwon et al., 2013	IRT5 (prophylactic): ↓ EAE incidence ↓ cellular infiltration (CD4+ T cells & Gr1+ & CD11b+ monocytes) into spinal cord of IRT5 prophylactic IRT5 (therapeutic): Delayed EAE onset Inhibited EAE progression until day 23 ↓ clinical score for both prophylactic & therapeutic	↓ antigen-specific proliferation of CD4+ T cells ↓ expression of proinflamm cytokines (Th1/Th17, IFNg, TNFa, IL-17) ↑ expression of IL-4 & IL-10 at both mRNA & protein level ↑ production of IL-10 by CD4+ T cells and CD11c+ DCs ↑ expression of Foxp3 mRNA in CD4+ T cells ↑ population of CD4+Foxp3+ Tregs from spinal cord							This study used 6-8 wk old C57BL6 mice to investigate the prophylactic (3 wks prior) & therapeutic (start at mid EAE) effects of IRT5 probx (L. casei, L. acidophilus, L. reuteri, B. bifidum, S. thermophilus; 5x10^8 CFU total) on EAE. EAE clinical scores were reduced with IRT5 when used either prophylactically or therapeutically. Prophylactic IRT5 also reduced EAE incidence, while therapeutic IRT5…
		McMurran et al., 2019	↑ numbers of CD68hiTmem119+ microglia at 5 dpl ↓ P2ry12lo Clec7a+ degeneration-associated microglia/macrophages at 5 dpl no inflammatory response at 14 dpl ↑ (slight) # of ODCs at 5 dpl		↑ concentrations of SCFAs in feces & serum w/ VSL3		↑ density of CD68hi activated microglia & infiltrating macrophages no change in OPC response (OPC #, proliferation, differentiation of new ODCs) at 14 dpl no change in remyelination at 21 dpl				This study used 13 mo old C57BL6 mice to investigate the prophylactic (4 wks prior) & therapeutic (3 wks post) effects of VSL#3 probx (S. thermophilus, B. breve, B. longum, B. infantis, L. paracasei, L. acidophilus, L. delbrueckii subsp bulgaricus, L. plantarum; 1.35x10^9 CFU/day) on inflammation and myelination with the cuprizone diet. VSL#3 treated mice had increased numbers of CD68hiTmem199+ m…
		Secher et al., 2017	↓ clinical score, mortality, incidence, cumulative & maximal scores ↓ FD4 passage from intestinal lumen to blood in ECN vs ctrls & MG1655 ↓ colon & ileum permeability by oral treatment of ECN vs ctrls & MG1655	↓ total CD4+ and MOG-specific CD4+ T cells in spinal cord ↑ total CD4+ and MOG-specific CD4+ T cells in inguinal, mesenteric, & cervical LNs ↑ CD4+FoxP3+ cells from DLN ↓ IFNg, GM-CSF, IL-17, TNFa, IL-6 ↑ IL-10 by MOG-specific CD4+ T cells		↑ expression of antimicrobial peptides Reg3g & Reg3B ↑ expression of tight junction proteins Claudin-8, ZO-1	no change in EAE onset				This study used 8-12 wk old C57BL6 mice to investigate the prophylactic (7 d prior) & therapeutic (30 d post) effects of E. coli Nissle 1917 (ECN) (10^8 CFU/day) on EAE. The ECN group had a lower clinical score, mortality, incidence, and cumulative & maximal scores vs the ctrls, but no difference in EAE onset. The probx also led to a decreased level of total CD4+ and MOG-specific CD4+ T cells in …
		Yamashita et al., 2018	↓ EAE incidence & clinical score ↓ enlargement of inguinal LNs ↓ # infiltrating mononuclear cells	↓ ratio of Th17:CD4+ T cells in spinal cord @ day 7 & peak ↓ # Th17 & Th1 cells in spinal cord ↓ IL-17 in LNs ↓ IL-6 before EAE In vitro --> LH2171 suppressed IL-6 prod of both LPS-stimulated DC2.4 and RAW 264.7				No change in ratio of Th1 cells:CD4+ T cells in spinal cord @ day 7 and EAE peak No change in IFNg in LNs No change in IL-10 and FoxP3 before EAE No change in Ccl20 in spinal cord or CCR2, CCR4, or CCR6 on Th17 cells in draining LNs ↓ TGFB before EAE			This study used 5 wk old SJL mice to investigate the prophylactic (21 d prior) & therapeutic (42 d post) effects of L. helveticus on EAE. The probx group had a decreased EAE incidence and clinical score, as well as less enlargement of inguinal LNs and fewer infiltrating mononuclear cells. The Lhe group also had fewer Th17, Th1, and CD4+ T cells in the spinal cord in addition to decreased producti…
		Maassen et al., 1998	L. casei weakly inhibits EAE (CDB = ~90%) L. murinus inhibits EAE (CDB = ~60%)				L. reuteri enhances EAE (CDB = 120%)				This study used 8-12 wk old SJL and BALB/c mice to investigate the prophylactic (10 days prior) effects of L. reuteri, L. casei, L. plantarum, L. murinus, & L. brevis (10^10 CFU /admin) on EAE. L. reuteri was found to enhance EAE, while L. casei weakly inhibits and L. murinus strongly inhibits EAE. L. plantarum had no effect on cumulative disease burden. This study did not share a lot of specific…
		Salehipour et al., 2017	delayed EAE onset (T1-T3), more pronounced in T3 ↓ EAE severity (clinical score, CDI) (T1-T3), more pronounced in T3 ↓ EAE incidence (T1-T3) ↑ weight gain (T1-T3) ↓ infiltration of mononuclear cells in spinal cord (T1-T3) ↓ demyelination in T1-T3 (2x reduction vs control)	All more pronounced in T3: ↓ antigen-specific proliferative capacity of mononuclear cells (T1 & T2) ↑ % of Foxp3+ Tregs in T1-T3 ↑ CD4+CD25+Foxp3+ Tregs in spleen & lymph nodes (T1-T3) ↓ IFNg, IL-6, IL-17 in splenocytes of T1-T3 ↑ IL-4, IL-10, TGFB in spleens of T1-T3		↑ expression of GATA3 & FoxP3 (T1-T3, more pronounced in T3) in spleen & brain ↓ expression of Tbet & RORg (T1-T3, more pronounced in T3) in spleen & brain					This study used 8-10 wk old C57BL6 mice to investigate the therapeutic (every day for 22 days) effects of L. plantarum A7 & B. animalis PTCC 1631 (10^6 CFU) separately and in combination on EAE severity & progression. Th onset of EAE was delayed in all 3 probx treatment groups, particularly in the combo group. EAE severity, EAE incidence, mononuclear cell infiltration, and demyelination were also…
		He et al., 2019	↓ cumulative average scores in LR+EAE vs EAE ctrl from day 10-day 20 ↓ incidence EAE on each day post-immunization in LR+EAE vs EAE ctrl ↓ inflammatory cell infiltration in LR+EAE	↓ CD3+ T cells & CD68+ macrophages in LR/EAE spinal cord ↓ % & abs # of Th1 & Th17 cells among PBMCs & splenocytes ↓ plasma levels of IL-17 & IFNg	LR/EAE gut microbiota = Firmicutes, Bacteroidetes, Proteobacteria, Tenericutes EAE ctrls gut microbiota = Proteobacteria & Deferribacteres (↑ Anaeroplasma & Rikenellaceae genera), ↓ rel abund of Bacteroidetes (Prevotella & S24-7 genera) Bifidobacterium, Prevotella, Lactobacillus, S24-7 = negative corr. w/ clinical score Clostridium, Anaeroplasma, Ruminococcus, Rikenellaceae = positive corr. w/ cl…						This study used 10-12 wk old C57BL6 mice to investigate the therapeutic effects of L. reuteri (10^8 CFU) administered daily for 20 days on EAE. The probx group had a lower cumulative average score, EAE incidence, and inflammatory cell infiltration compared to the ctrl group. The probx group also had fewer T cells and CD68+ macrophages in the spinal cord, decreased Th1 and Th17 cells among PBMCs a…
		Calvo-Barreiro et al., 2020	Once daily: Lactibiane iki improved clin score Both txs improved motor coordination skills Twice daily: Lactibiane iki improved clin score *dose-response relationship* Histology: ↓ % demyelination in both txs ↓ T cell inflammatory infiltrate density in both txs ↓ axonal damage in Lactibiane iki (but not signif)	↓ antigen-specific proliferation w/ Lactibiane iki ↑ Treg cells in Lactibiane iki ↓ % peripheral plasma cells in Lactibiane iki vs ctrls Overall --> Lactibiane iki = ↓ autoreactive cell prolif	Lactibiane iki --> ↑ rel abund of Lachnoclostridium & Bifidobacterium Vivomixx --> ↑ rel abund of Streptococcus Untreated EAE mice = ↑ rel abund of Clostridales & Bacteriodales Vehicle-treated EAE mice = ↑ rel abund of Lactobacillales & Clostridiales ↑ Atopobiaceae & Bifidobacterium in mice w/ lower accumulated score ↑ Enterococcus in mice w/ higher accumulated score	4x ↓ expression of Th17-defining txn factor rorgt in spinal cord (Lactibiane iki)	no change in intestinal permeability in either tx Once daily: Vivomixx did not improve clin score Twice daily: Vivomixx did not improve clin score	no change in antigen specific proliferation w/ vivomixx no change in pro-inflamm, anti-inflamm, or immunoreg intracell cytokine patterns in T cell pops in Lactibiane iki or vivomixx vs ctrl non-signif ↓ in % peripheral plasma cells w/ vivomixx	no change in alpha or beta diversity for treatment groups at 33 dpi		This study used 8 wk old C57BL6 OlaHsd mice to investigate the therapeutic effects of Lactibiane iki (B. lactis, L. acidophilus, L. salivarius; 1-2x/day of 1.6x10^9 CFU) and Vivomixx (L. acidophilus, L. plantarum, L. paracasei, L. delbrueckii subsp bulgaricus, B. longum, B. breve, B. infantis, S. thermophilus; 1-2x/day of 9x10^9 CFU)) for 34 days on EAE and motor function. Both probx treatments i…
		Goudarzvand et al., 2016					no signif ↓ in traveled distance, escape latency, or swimming speed w/ Lpl or BB94 vs EB				This study used 8-10 wk old Wistar rats to investigate the therapeutic effects of L. plantarum & Bifidobacterium B94 (both 1.5x10^8 CFU/mL) on swim speed, escape latency, and distance traveled (Morris water maze task) post gliotoxin-induced demyelination (EB). There was no significance decrease in traveled distance, escape latency, or swim speed with either of the probx compared to the EB control…
		Abdurasulova et al., 2016	↓ incidence of EAE in txs vs ctrls (GA more pronounced but not signif) Comparable EAE onset b/w txs (both later than ctrls) Comparable EAE duration b/w txs vs ctrls (EFAL3 slightly shorter than GA) Both decreased cumulative disease vs controls (EFAL3 more pronounced) ↓ clinical scores & mortality in both txs vs ctrls	EFAL3: peak EAE – ↓ B cells, ↑ CD4+CD25+FoxP3- Treg, ↓ 15% prop of CD4+ T cells Recovery – CD4+ T cells returned to baseline GA: inductive EAE – ↓ CD4+ T cells, >2% ↑ CD4+CD25+FoxP3 Tregs peak EAE – ↓ 23% prop of CD8a+ T cells Recovery – ↓ CD8a+ T cells, ↓ NKT cells				EFAL3: inductive EAE – ↑ CD4+ T cells & CD4+CD25+FoxP3- T cells peak EAE – ↓ CD4+CD25+FoxP3+ Treg, ↑ 20% prop of CD8a+ T cells Recovery – ↑ CD8a+ T cells, ↑ NKT cells, ↓ CD4+CD25+FoxP3+ Treg & NK cells GA: inductive EAE – ↑ CD8a+ T cells, 14% ↑ NKT cells peak EAE – ↑ NKT cells, ↑ 45% prop of CD4+ T cells Recovery – ↑ CD4+ T cells			This study used 3 mo old Wistar rats to investigate the therapeutic (admin 2nd to the 16th day post-EAE) effects of E. faecium L3 (EFAL3) compared to glatiramer acetate (GA) on EAE severity & progression. Both EFAL3 & GA produced lower incidence of EAE, comparable EAE onset and duration, and decreased cumulative disease scores & mortality. EFAL3 performed slightly better than GA in duration & cum…
		Gharehkhani Digehsara et al., 2020	T1-T3 = more normal (~70%) & significant behavioral activities compared with cuprizone ctrl (Y-maze alternation behavior (%) = 60-80% compared to ~25% cuprizone)	↓ IL-17 in T1-T3 compared with (2), most pronounced in T3 ↑ TGFB in (3) and T1-T3 compared to (2) --> therefore not specific to cuprizone or L. casei		↓ expression of IDO gene & miR-155 ↑ expression of miR-25 (not signif for T1-T3)					This study used 8-10 wk old C57BL6 mice to investigate the prophylactic (4 wks) & therapeutic (4 wks) effects of L. casei (10^9 CFU/mL) in a cuprizone model. Both the prophylactic & therapeutic treatment resulted in improved Y-maze alternation behavior and more normal/significant behavioral activities. IL-17 was also found to be decreased in both, while TGFB was increased. In terms of gene expres…
		Libbey et al., 2020	Double gavage (EXPT 2): ↓ clinical score on days 17,26,28,31-33,35 post first gavage ↓ weight loss on days 23-26,28,30-33 ↑ survival (100% vs ~73%) (signif until removal of 4 animals who lost rEcN colonization on day 35) ↓ PVC EAE onset signif later, ↓ cumulative EAE score, ↓ maximal EAE score for mice in EXPT 2 vs EXPT 1	Single gavage (EXPT 1): ↓ freq CD4+ T cells in CNS ↑ freq Tregs in CNS Double gavage (EXPT 2): ↓ abs # of CNS-derived & Th1 cells in brain & spinal cords ↓ abs # of microglia w/ ↑ freq of microglia in brain & spinal cord ↓ freq of MHC-IIhi microglia in brain & spinal cord ↓ abs # CD8+ & CD4+ T cells in brain & spinal cord			Single gavage (EXPT 1): no change in clinical score, onset, incidence, cumulative score, maximal score, meningitis, PVC, demyelination ↓ survival in rEcN vs PBS (not signif) Double gavage (EXPT 2): no change in onset, incidence, cumulative score, maximal score, meningitis, demyelination	Single gavage (EXPT 1): no change in abs # of CNS-derived cells, cells from spleen, CD8+ T cells, Th1 cells, or Th17 cells ↑ freq of microglia, but no change in abs #, freq, or MHC-IIhi macrophages in CNS cells ↑ IFNg & IL-27 Double gavage (EXPT 2): no change in abs # of cells from spleen b/w rEcN vs PBS no change in abs #, freq, or MHC-IIhi macrophages in brain or spinal cord ↑ freq Th17 cells i…			This study used 4 wk old C57BL6 mice to investigate the prophylactic (3 d prior or 7 d prior) effects of E. coli Nissle 1917 (10^9 CFU) given as a single or double gavage on EAE. The probx strain used was a recombinant strain (pGEN-MCS) for ampicillin resistance. With a single gavage of rECN, there was no difference in clinical score, survival, onset, incidence, cumulative score, maximal score, m…
		Mestre et al., 2020	Improved motor function (↑ horizontal & vertical activity) in TVx vs T ↓ latency to fall in T group vs TVX (rotarod)	TVx: ↓ CD4+ T cell freq dampened the leukocyte # ↑ in CNS of T group ↓ prop of B cells ↑ Breg B220+CD19+CD5+CD1dhigh cells spinal cord --> microglia exhibit anti-inflamm activation or attenuated proinflamm activity (enhanced Iba-1 staining w/ subtle morpho changes) ↓ IL-1B & IL-6 ↑ IL-10 ↓ % FoxP3+CD39+ and FoxP3-CD39+ T cells ↓ CD4+ T cells in MLNs	(T) ↓ rel abund of Bacteroides, Parabacteroides, Prevotella, Sutterella, Desulfovibrio (T) ↑ rel abund of Anaerostipes, Dorea, Erysipelotrichaceae, Corporbacillus (TVx) ↑ rel abund of Bacteroides, Odoribacter, Lactobacillus, Sutterella (TVx) ↓ rel abund of Anaerostipes, Dorea, Oscillospira, Enterobacteraceae, Ruminococcus, Bilophila Gut microbiota changes related to ↑ acetate & butyrate in TVx pl…			TVx: no change in CD8+ T cell freq no change in prop of FoxP3+CD39+CD4+ or FoxP3-CD39+CD4+ T cells in CNS of T group no change in prop CD4+ and CD8+ T cells spleen no change in prop B cells or Breg cells in spleen no change in TNFa			This study used 6-8 wk old SJL mice to investigate the therapeutic effects of Vivomixx (L. paracasei, L. plantarum, L. acidophilus, L. delbrueckii subsp. Bulgaricus, B. longum, B. infantis, B. breve, S. thermophilus; 3x10^8 CFU 3x/week for 15 days) on motor activity, coordination, fecal microbiota, histopathology, and immune cell phenotypes under the Theiler's murine encephalomyelitis virus induc…
		Johanson et al., 2020	↓ average clinical score		↑ Lactobacillus 16S V3-V4 amplicon abundance (confirmed colonization of treatment)		— weight loss				This study used female 8 week old C57BL6 mice to investigate the effects of L. reuteri ATCC 2327 on EAE severity as part of a therapeutic timeline. Mice were fed L. reuteri or control borth for 20 days via dietary supplementation, one day after being induced with EAE. L. reuteri appeared to have a protective effect, decreasing the average clinical score. The specificity of the L. reuteri treatmen…
		Sanchez et al., 2020	↓ EAE clinical score in 3/5 L. paracasei strains (all except DSM 5622 & ATCC 334) ↓ EAE incidence in all 5 L. paracasei strains ↓ demyelination in both live & HK Lb-treated mice vs ctrls (no diff b/w them) ↓ severity of subsequent relapse in RR-EAE w/ therapeutic HK Lb (not as pronounced as prophylactic tx in monophasic EAE) ↓ infiltrating macrophages & lymphocytes in brain & spinal cord for both…	↓ CCL3, CCL4, CXCL5, CXCL13 chemokines in HK Lb mice	GMT: ↓ EAE incidence in HK LB-associated microbiota vs PBS		— BBB or BSCB permeability b/w HK Lb & ctrls	— prop of CD4+IFNg+ T cells, CD4+IL-17A+ T cells, or Tregs in CNS b/w Lb-treated & ctrls	GMT: —EAE severity b/w PBS- and HK Lb- associated microbiota	Adoptive transfer of leukocytes from spleen or MLN of HK Lb-treated/EAE induced donor mice into Lb-naïve recipient mice 1 day prior to EAE induction: — EAE incidence & severity compared to ctrls	This study used 9-10 week old C57BL6 and SJL mice to investigate the prophylactic (2 weeks prior) and therapeutic (4 weeks post) effects of various strains of L. paracasei, both live and heat-killed, at 10^9 CFU on EAE severity and progression. Three out of five of the strains produced lower EAE scores, and all of the strains had reduced EAE incidence. Demyelination was reduced in both the live a…
Commensal
	Animal	Mangalam et al., 2017	↑ EAE suppression at 1x10^8 CFU/mL ↓ EAE onset, cumulative disease score, & incidence ↓ regions of inflammation and demyelination in brain & spinal cord ↓ BBB permeability P. histicola restored gut permeability to pre-EAE levels ↓ cellular infiltration in CNS	↑ IL-10 & TGFB ↓ IL-17 & IFNg after PLP stim ↓ total CD4 T cells & IFNg- and IL-17-expressing CD4 T cells ↑ frequency of CD4+CD25+FoxP3+ Tregs in splenocytes, MLNs, CLNs ↑ suppression of PLP-specific CD4+ T effector cells from CD4+CD25+ Tregs ↑ CD103+CD11c+ DCs in spleen & MLNs ↓ antigen presentation capacity of CD11c+ DCs ↓ IL-23 w/ ↑ IL-10 when CD11c+ DCs stimulated w/ LPS Induction of CD11b+Gr…	P. histicola shifted flora composition closer to pre-EAE state (↑ rel abundance of Prevotella, Lactobacillus, Sutterella)	Milder EAE in P. histicola group after broad-spectrum abx ↓ EAE incidence in mice receiving splenocytes from P. histicola-fed mice (vs. medium)				↑ EAE incidence in P. histicola CFS group (67%) vs. live bacteria (27%)	This study used 8-12 wk old, HLA-DR3.DQ8 transgenic mice to investigate the effects of both prophylactic and therapeutic P. histicola (Phi) supplementation on EAE. Researchers conducted many experiments to determine the effect of Phi w/ antibiotics, where Phi localizes, effect of viable vs. non-viable Phi, supplement dose-response, the effect of Phi on CNS, T cell response, and BBB & gut permeabi…
		Shahi et al., 2019	Prophylactic: Combo group similar EAE suppression as Cop alone Therapeutic: ↓ avg daily & cumulative EAE scores in Phi vs TSB, PBS, and Cop ↓ avg daily & cumulative EAE scores in Phi, Cop, & combo (all similar to each other) vs TSB Combo group had slight delay in EAE onset C57BL/6 prophylactic: ↓ avg daily EAE score in Phi vs TSB & PBS (also Cop, but not significant) ↓ inflammation (and milder) &…	↑ frequency & # of CD4+FoxP3+ Tregs in splenocytes & GALT (Phi & combo) ↓ frequency of IL17+CD4+ T cells & IFNg+CD4+ T cells from brain & spinal cord in Phi and combo groups (but no change when just Cop)	Phi group showed gut microbial profile similar to naïve mice rather than EAE mice Copaxone & combo groups gut microbiota was more similar to media-treated rather than naïve ↑ rel abund of Lactobacillus in naïve & Phi group (absent/↓ in EAE group) relative ↓ in Lactobacillus in Cop & combo groups		C57BL/6 prophylactic: Combo group not more effective than Cop or Phi alone	no change in frequency or # of CD4+FoxP3+ Tregs in Cop group no change in IL-10 producing CD4+ T cells in any group no change in IL17-producing CD4+ T cells in GALT for any group			This study used 8-12 wk old, HLA-DR3.DQ8 double transgenic mice on B6 background and C57BL/6 mice to investigate the effects of 2 wk prophylactic and therapeutic treatments w/ P. histicola (10^8 CFU) w/ & w/o copaxone (glatiramer acetate; 2 mg). HLA mice received either Phi, Copaxone, Phi&Copaxone, PBS, or TSB media every other day for 2 weeks starting 10 days pre-EAE, day 7 post-EAE, or day 12 p…
		Takata et al., 2011	↓ EAE clinical score (C57B6 & SJL/J) Delayed EAE onset (SJL/J) ↓ # infiltrated MNCs (C57B6) Milder EAE symptoms ↓ AUC during day 2-day 7	↓ IL-17 & IFNg in dLN cells & splenocytes ↑ production of IL-10 in MLNs & splenocytes ↑ CD4+IL10+ T cells in MLNs & spleens				no change in production of IL-17 or IFNg from MLNs, lamina propria lymphocytes, & splenocytes no change in # CD4+IL10+ T cells in LPL no change in # Foxp3+ T cells			This study used 6 wk old C57BL6 & SJL/J mice to investigate the effects of heat-killed P. acidilactici R037 prophylactic (14 days pre-EAE) & therapeutic (continue until 22 days post-EAE) daily supplementation (for 36 days) on EAE. Researchers found a decreased EAE clinical score in both mouse models, as well as delayed EAE onset in SJL/J mice & fewer infiltrating mononuclear cells in C57B6 mice. …
		Chen et al., 2019	For both C. butyricum & norfloxacin: ↓ EAE severity/disease score ↓ lymphocyte infiltration ↓ demyelinating plaques in lumbar spinal cord	C. butyricum: ↓ Th17 cells in CNS, LN, colon, spleen, small intestine ↓ IFNg-producing CD4+ T cells in spleen Norfloxacin: ↓ Th17 cells in CNS, LN, colon, spleen Both had ↑ differentiation of Tregs	C. butyricum: ↑ # of OTUs, abundance, & diversity ↑ abundance of Prevotella Norfloxacin: ↓ # of OTUs, abundance, & diversity ↑ abundance of Verrucomicrobia, Akkermansia, Allobaculum Both: ↑ abundance of Bacteroidetes ↓ abundance of Firmicutes, Desulfovibroneceae, & Ruminococcus	C. butyricum & norfloxacin suppressed ↑ phosphorylation of p38 MAPK and JNK in lumbar spinal cord of EAE mice		no change in IL-17A+IFNg+ CD4 T cells for C.but or norfloxacin no change in Th1 cells for norfloxacin			This study used 6-8 wk old C57BL6 mice to investigate the prophylactic effects of C. butyricum or norfloxacin on EAE, administered for 3 wks prior to EAE induction ( 1 wk for norfloxacin) at 5x10^6 CFU/mL. Researchers found a marked decrease in EAE severity/disease score, lymphocyte infiltration, & # of demyelinating plaques in the lumbar spinal cord for both Cbu & norfloxacin. Both treatments al…
		Miyauchi et al., 2020	↓ EAE clinical score for OTU0002 & L. reuteri compared to specific PF mice ↓ EAE incidence (not signif) for uvrA-/- vs WT ↓ EAE clinical score for uvrA-/- vs WT	↑ small intestine Tregs w/ OTU0002 vs L. reuteri or ctrl		Deletion of uvrA gene did not affect abundance of L. reuteri in small intestine	↑ EAE clinical score for OTU0002 vs ctrl — EAE clinical score for L. reuteri vs ctrl ↑ EAE clinical score for co-colonized vs monocolonized ↑ Demyelination for co-colonized vs monocolonized ↑ spinal cord cell infiltration for co-colonized vs monocolonized ↑ EAE incidence for co-colonized vs monocolonized or ctrls	↑ IL-17A in cells of lamina proprial of small intestine & splenocytes w/ OTU0002 vs L. reuteri or ctrl ↑ # Th17 cells in small intestine lamina propria & spleen w/ OTU0002 vs L. reuteri or ctrl — IL-17 of splenocytes or small intestine lamina propria cells b/w mono & co-colonized grps — freq & # of Th17 cells in small intestine b/w mono & co-colonized grps — freq & # of Tregs in small intestine b…	— abundance of OTU0002 in small intestine b/w monocolonized & co-colonized grps	↑ expression of Saa1, Saa2, Il23a, Il12b, Csf2, & Il23r in small intestine of OTU0002 — expression of Saa1, Saa2, & Il23a b/w monocolonized & co-colonized	This study used 5-7 wk old, female, germ-free C57BL6 mice to investigate the effects of two commensal species isolated from the small intestines of specific pathogen-free mice—OTU0001 (L. reuteri) and OTU0002 (Allobaculum). The duration of therapy was not clearly specified and possibly involved stable colonization by inoculating once by oral gavage at 5-7 weeks. EAE was induced at 9-12 weeks, ind…
		Ochoa-Reparaz et al., 2010	↓ EAE clinical score & cumulative score and delayed onset w/ C1 and T1 (no diff b/w them) compared to C2 and T2 (—b/w C2 & T2) T1 & C1 --> PROTECTED	↓ Th1 polarization indicators TBX21 (Tbet) & IFNg for T1 & C1 (only signif for C1) ↓ RORgt & IL-17 in T1 & C1 ↑ GATA-3 & IL-10 in T1 & C1 ↑ SMAD-3 in T1 ↑ IL-13 in C1 ↑ freq Foxp3+CD25+CD4+ T cells from cervical LN in C1 only	T1 & T2 restored number of detectable bacteria after abx (colonization confirmed)	Protective effect of C1 & T1 eliminated when CD25+ T cells depleted Adoptive transfer: Cells from T1 protected against EAE induction, but not from T2, C1, or C2 ↑ IL-10 in group receiving T1 cells — IFNg, IL-17, IL-6, IL-13	T2 reversed protection --> SUSCEPTIBLE High incidence for all of them, but slightly reduced for T1 (11/12) and C1 (10/12) vs 12/12	— any cytokines b/w T2 & C2 ↑ IL-17, RORg5, Tbet & ↓ GATA-3, IL-10, IL-13 in T2 vs C1 ↑ RORgt, IL-17 & ↓ SMAD-3, IL-10 in T2 vs T1 — TNFa, MCP-1, IL-4, IL-5 CD103+ DCs from T2 had ↓ conversion to Foxp3+ Tregs compared to T1		Adoptive transfer: — IFNg, IL-17, IL-6, IL-13	This study used 6 wk old female SJL/J mice to investigate the prophylactic effect (7 days prior) of 10^10 wild-type and polysaccharide A (PSA)-deficient B. fragilis NCTC 9343 following 1 week of antibioic treatment on EAE severity and progression. Commensal therapy was administered once, and mice were induced with EAE one week later and followed for 30 days. EAE onset was delayed and clinical and…
		Liu et al., 2019	↓ clinical disease score ↓ demyelination ↓ axonal loss	↑ MOG-specific Foxp3+ Tregs in spleen ↑ total Tregs in spleen ↑ Foxp3+ Tregs from DCs ↓ IL-6 & IL-1b expression				— TGFB expression b/w (1) & (2) DCs — direct Foxp3+ Treg induction b/w (1) & (2)			This study used 6-8 wk old female C57BL6 mice to investigate the therapeutic effect (11 dpi) of Akkermansia muciniphila ATCC BAA-835 compared to E. coli K-12 strain #7296 and a control on EAE severity and progression. Commensal therapy was administered by oral gavage daily for one week. The Akkermansia group was associated with decreased clinical disease score, demyelination, and axonal loss, as …
		Montgomery et al., 2020					↑ EAE clinical disease score in B6 mice colonized w/ L. reuteri ↑ freq of infiltrating CD4+ T cells in spinal cord w/ L. reuteri vs ctrls — freq of infiltrating CD8+ T cells in spinal cord w/ L. reuteri vs ctrls	↑ freq of spinal cord CD4+ T cells produced GM-CSF and IFNg in L. reuteri vs ctrls ↑ prop CNS-infiltrating CD8+ T cells produced GM-CSF, IL-17, & both in combo in L. reuteri vs ctrls Naïve mice: ↑ freq of CD4+GM-CSF+ T cells in L. reuteri vs ctrls ↑ freq of CD4+ & CD8+ T cells producing IFNg in spleen in L. reuteri vs ctrls			This study used 4 week old C57BL6 and PWD mice to investigate the prophylactic (4-8 wks prior) effects of L. reuteri (isolated from PWD cecal contents) on EAE severity in germ-free recipient mice using a vertical transmission model. The L. reuteri group had increased EAE clinical disease scores and a higher frequency of infiltrating CD4+ T cells in the spinal cord. Furthermore, there was a higher…
		Shahi et al., 2020	↓ average daily EAE score w/ Phi alone, IFNB alone, & Phi+IFNB vs media ↓ average cumulative EAE score w/ Phi alone, IFNB alone, & Phi+IFNB vs media ↓ inflamm cell infiltrates in brain & spinal cord in Phi alone & Phi+IFNB vs media ↓ inflammation in spinal cord tissue and meningeal & stratum region of brain in all three tx groups vs media	↓ Iba-1+ microglia cells in perivascular spaces of brain cerebellar region & spinal cord white matter in tx groups vs media ↓ GFAP+ astrocytes in cerebrum region of brain & spinal cord white matter of all 3 tx groups vs media (both of these findings were confirmed at the protein level as well) ↑ freq & # of CD4+Foxp3+ Tregs in Phi alone vs media ↑ freq & # of IL-10-producing CD4+ T cells in Phi a…			*no significant additive effects when used in combination	— IL-17-, IFNg-, GM-CSF-producing CD4+ T cells in GALT			This study used 8-12 week old HLA-DR3.DQ8 double transgenic mice to investigate the prophylactic (2 weeks prior) and therapeutic (7 dpi) effects of P. histicola (10^8 CFU every other day), IFNB (10,000 IU every other day), or the combination on EAE severity and progression. The Phi, IFNB, and combo group were all found to decrease the average daily and cumulative EAE scores, as well as reduce inf…

## Sheet: J. Supporting & Discrepant
SUPPORTING & DISCREPANT FINDINGS
		Study	Strain(s)	Dosage	Model	Major Findings
L. casei	"positive"	Maassen et al., 1998	393	10^10 CFU for 4-5 alternating or consecutive days (prophylactic)	8-12 wk SJL & BALBc mice	Weakly inhibits EAE
		Gharehkhani Digehsara et al., 2020	not specified	10^9 CFU for 4 wks prior+4 wks or just 4 wks	8-10 wk C57BL6 mice; cuprizone	Improved Y-maze alternation behavior, more normal/significant behavioral activities, decreased IL-17, increased TGFB, increased miR-25 expression, decreased IDO & miR-155 expression
	"negative/neutral/discrepant"	Ezendam & van Loveren, 2008	Shirota	1-2x10^9 CFU daily for 5 wks prior + 27 days	2 wk Lewis rats	No change in onset, clinical score, or CDI for males or females. Females had slightly longer duration. Higher EAE incidence in treated group.
		Baken et al., 2006	Shirota	10^9 CFU daily for 35 days	6-8 wk Lewis rats	Earlier onset, more weight loss, longer duration, higher mean cumulative clinical & CDI, higher incidence
		Kobayashi et al., 2010	Shirota	1-2x10^9 CFU daily for 7 days prior+28 days	7 wk Lewis rats	No change in onset, peak, duration, or scores; reduced mortality
		Kobayashi et al., 2012	YIT 9029	0.6-1.2x10^9 CFU daily for 50 or 29 days	7 wk SJL or C57BL6 mice	No effect on onset or peak score; mononuclear cell infiltration under pia mater of lumbar spinal cord & white matter demyelination; upregulation IL-17, IFNg, & CD8+ T cells in spleen
L. paracasei	"positive"	Lavasani et al., 2010	DSM 13434 PCC 101	10^9 CFU daily for 12 days prior + 25 days	8-10 wk C57BL6 mice	DSM 13434 prevented & delayed onset of EAE; decreased T cell proliferation & secretion of proinflammatory cytokines TNFa & IFNg; increased MLN Tregs and secretion of Th2-type cytokines IL-4, IL-10, & TGFB1. No change in EAE progression w/ PCC 101
		Sanchez et al., 2020	ATCC 27092 (live & heat-killed) ATCC 11582 DSM 2649 DSM 5622 ATCC 334	10^9 CFU daily for 2 weeks prior + 4 weeks	9-10 wk C57BL6 (WT, TLR2-deficient, & TLR9-deficient) & SJL mice	Decreased EAE clinical score w/ all strains except for DSM 5622 & ATCC 334; decreased EAE incidence in all 5 strains; live & heat-killed ATCC 27092 had similar effects on EAE (incidence, clinical score, demyelination, infiltrating macrophages & lymphocytes in brain/spinal cord; all of which were decreased); therapeutic use of heat-killed ATCC 27092 decreased the severity of relapses; no change in…
L. plantarum	"positive"	Lavasani et al., 2010	DSM 15312 DSM 15313	10^9 CFU every other day 12 d prior + 25 days OR for 20 days	8-10 wk C57BL6 mice IL-10-deficient mice on C57BL6 background	Prophylactic limited & delayed onset Prophylactic & therapeutic reduced T cell proliferation & production of TNFa, IFNg, & IL-17 and promoted production of IL-4, IL-10, & TFGB1. Also increased T regs.
		Salehipour et al., 2017	A7	10^6 CFU daily for 22 days	8-10 wk C57BL6 mice	Delayed onset; decreased severity (clinical score & CDI), incidence, mononuclear cell infiltration, demyelination, IFNg, IL-6, IL-17, expression of Tbet & RORg (spleen & brain), and antigen-specific proliferative capacity of mononuclear cells; increased Tregs, IL-4, IL-10, TGFB, and expression of GATA3 & Foxp3 (spleen & brain).
	"negative/neutral/discrepant"	Goudarzvand et al., 2016	not specified	1.5x10^8 CFU for 28 days	8-10 wk Wistar rats	No difference in traveled distance, escape latency, or swim speed.
		Maassen et al., 1998	NCIB 8826 14917	10^10 CFU 10 days prior 4-5x over consecutive or alternating days for ~ 2 wks	8-12 wk SJL & BALBc mice	No effect on cumulative disease burden
L. reuteri	"Positive"	He et al., 2019	DSM 17938	10^8 CFU daily for 20 days	10-12 wk C57BL6 mice	Lower cumulative average score, incidence, inflammatory cell infiltration, T cells & CD68+ macrophages in spinal cord, Th1 & Th17 cells among PBMCs & splenocytes, and plasma IL-17 & IFNg. Increased relative abundance of Firmicutes, Bacteroidetes, Proteobacteria, Tenericutes. (For context, Bifidobacterium, Prevotella, Lactobacillus, & S24-7 had negative correlation w/ EAE scores, while Clostridium…
		Johanson et al., 2020	ATCC 2327	Dietary supplementation for 20 days	8 wk C57BL6 mice	Lower average clinical score, no difference in weight loss; colonization confirmed with 16S V3-V4 amplicon abundance
	"negative/neutral/discrepant"	Maassen et al., 1998	ML1	10^10 CFU 10 days prior 4-5x over consecutive or alternating days for ~ 2 wks	8-12 wk SJL & BALBc mice	Enhances EAE
B. animalis	"positive"	Salehipour et al., 2017	PTCC 1631	10^6 CFU daily for 22 days	8-10 wk C57BL6 mice	Delayed onset; decreased severity (clinical score & CDI), incidence, mononuclear cell infiltration, demyelination, IFNg, IL-6, IL-17, expression of Tbet & RORg (spleen & brain), and antigen-specific proliferative capacity of mononuclear cells; increased Tregs, IL-4, IL-10, TGFB, and expression of GATA3 & Foxp3 (spleen & brain).
		Consonni et al., 2018	subsp. lactis BB12 subsp. lactis LMG S-28195	2x10^9 CFU over 3 wk period (5 doses pre-EAE, 10 doses post-EAE)	6-8 wk Lewis rats	Decreased incidence & median peak score. Did not have delayed onset.
	"neutral"	Ezendam et al., 2008	not specified	10^9 CFU daily for ~ 9 wks (prophylactic & therapeutic)	2 wk Lewis rats	Males had more pronounced effects than females (more weight gain, shorter duration) No significant benefits for onset or CDI.
		Goudarzvand et al., 2016	subsp. Lactis B94	1.5x10^8 CFU/mL over 28 days (therapeutic)	8-10 wk Lewis rats Gliotoxin-induced demyelination	No change in traveled distance, escape latency, or swimming speed w/ Lpl or BB94
E. coli	"positive"	Libbey et al., 2020	Nissle 1917 recombinant strain for ampicillin resistance (pGEN-MCS)	10^9 CFU single or double gavage prophylactic (3 or 7 days pre-EAE)	4 wk C57BL6 mice	No difference in clinical score, survival, onset, incidence, cumulative score, maximum score, meningitis, demyelination, or PVC for single gavage. Lower clinical score, weight loss, & PVC and increased survival for double gavage. Onset significantly later and decreased cumulative & maximum scores, CDN-derived cells, microglia, CD8+ & CD4+ T cells, Th1 cells, & T regs; and increased Th17, IL-12p70…
		Secher et al., 2017	Nissle 1917	10^8 CFU daily 7 days prior & 30 days post	8-12 wk C57BL6 mice	Lower clinical score, mortality, incidence, and cumulative & maximum scores. No difference in onset. Decreased IFNg, IL-17, GM-CSF, TNFa, IL-6, total CD4+ & MOG-specific CD4+ T cells in spinal cord, FD4 passage into blood, and overall colon & ileum permeability. Increased IL-10 and expression of AMPs (Reg3g & Reg3B) and tight junction proteins (Claudin-8, ZO-1).
Probx combinations	"Positive"	Salami et al., 2019	L. plantarum, L. casei, L. reuteri, L. fermentum, B. infantis, B. lactis	2x10^9 CFU for 16 wks	human RRMS EDSS ≤ 4.5	Decreased EDSS, decreased DASS but not BDI or GHQ-28, decreased IL-6, increased IL-10, decreased oxidative stress markers, increased antioxidant markers
		Kouchaki et al., 2017	L. acidophilus, L. casei, L. fermentum, B. bifidum	2x10^9 CFU biweekly for 12 wks	human RRMS EDSS ≤ 4.5	Decreased EDSS, mental health scores, & oxidative stress markers
		Kwon et al., 2013	IRT5 L. casei, L. acidophilus, L. reuteri, B. bifidum, S. thermophilus	5x10^8 CFU for 3 wks prior+30 days or just <30 days	6-8 wk C57BL6 mice	Prophylactic reduced EAE incidence; Therapeutic delayed EAE onset, inhibited progression; Both decreased antigen-specific proliferation & decreased expression of Th1/Th17 cytokines, increased IL-4, IL-10, & spinal cord CD4+Foxp3+ Tregs
		Consonni et al., 2018	L. crispatus LMG P-23257 & L. rhamnosus ATCC 53103; B. animalis subsp. lactis BB12 & B. animalis subsp. lactis LMG S-28195	2x10^9 CFU over 3 wk period (5 doses pre-EAE, 10 doses post-EAE)	6-8 wk Lewis rats	Combo groups had lowest incidence, delayed onset, and decreased myelin loss, astrocytosis, immune cell infiltration in spinal cord, proliferative response to MBP, proinflammatory cytokine production (IFNg, IL-17, TNFa), and CTLA4 & CCR7 expression in spinal cord. Increased TGFB expression in spinal cord for BB/BL, and in serum for both combos.
		Lavasani et al., 2010	Lacto-mix L. plantarum DSM 15312, L. plantarum DSM 15313, L. paracasei DSM 13434	10^9 CFU every other day 12 d prior + 25 days OR for 20 days	8-10 wk C57BL6 mice IL-10-deficient mice on C57BL6 background	Prophylactic - delayed/limited onset Therapeutic - suppress & reversed chronic EAE symptoms; effects absent in IL-10 knockout mice. Both - decreased T cell proliferation, production of TNFa, IFNg, & IL-17, CNS inflammation & CD4+ T cell infiltration; increased IL-4, IL-10, TGFB1, & T regs; adoptive transfer of MLN & CD4+CD25+ T cells from Lacto-mix mice into EAE-induced naive WT mice suppressed E…
		Salehipour et al., 2017	L. plantarum A7 B. animalis PTCC 1631	10^6 CFU daily for 22 days	8-10 wk C57BL6 mice	More pronounced effects for onset, clinical score, CDI, antigen-specific proliferative capacity, IFNg, IL-6, IL-17, Tregs, IL-4, IL-10, TGFB, and expression of Tbet, RORg, GATA3, & Foxp3. (see B. animalis or L. plantarum section for details)
		Mestre et al., 2020	Vivomixx L. paracasei DSM 24734, L. plantarum DSM 24730, L. acidophilus DSM 24735, L. delbrueckii ssp. bulgaricus DSM 24734, B. longum DSM 24736, B. infantis DSM 24737, B. breve DSM 24732, S. thermophilus DSM 24731	3x10^8 CFU 3x/wk for 15 days (therapeutic)	6-8 wk SJL mice TMEV-IDD	Improved motor function (more horizontal & vertical activity), increased latency to fall time, decreased CD4+ T cells, B cells, IL-1b, IL-6, Foxp3+CD39+ & Foxp3-CD39+ T cells in spleen, and plasma acetate & butyrate. Increased IL-10 & B220+CD19+CD4+CD1dhi B reg cells. Microglia had anti-inflammation activation or attenuated proinflammatory activity. High relative abundance of Bacteroides, Odoriba…
		Calvo-Barreiro et al., 2020	Vivomixx L. paracasei DSM 24733, L. plantarum DSM 24730, L. acidophilus DSM 24735, L. delbrueckii ssp. bulgaricus DSM 24734, B. longum DSM 24736, B. infantis DSM 24737, B. breve DSM 24735, S. thermophilus DSM 24731 Lactibiane iki B. lactis LA 304, L. acidophilus LA 201, L. salivarius LA 302	9x10^9 CFU 1-2x/day for 34 days 1.6x10^9 CFU 1-2x/day for 34 days (both therapeutic)	8 wk C57BL6 OlaHSd mice	Both - improved motor coordination & decreased demyelination and T cell inflammatory infiltrate density. Dose-response relationship. No effect on intestinal permeability. Lactibiane iki - decreased clinical score for both 1x & 2x daily admins, decreased antigen-specific proliferation & % of peripheral plasma cells. Increased T regs & peripheral myeloid DCs; increased Lachnoclostridium & Bifidobac…
		Tankou et al., 2018a	VSL3 L. paracasei DSM 24734, L. plantarum DSM 24730, L. acidophilus DSM 24735, L. delbrueckii ssp. bulgaricus DSM 24734, B. longum DSM 24736, B. infantis DSM 24737, B. breve DSM 24732, S. thermophilus DSM 24731	3.6x10^12 CFU/day for 2 months	human RRMS n=7 treated MS, n=2 untreated MS, n=13 healthy controls	No clinical outcomes measured. Increased frequency of IL-10+ Tregs which decreased with discontinuation. Decreased frequency of intermediate and inflammatory monocytes, MFI of costimulatory marker CD80 on classical monocytes, and MFI of HLA-DR on myeloid derived DCs. Decreased relative frequency of Th1 and Th17 cells. Gut microbiota community structure changes in both groups, which confirmed colo…
		Tankou et al., 2018b	LBS/VSL3 L. paracasei DSM 24734, L. plantarum DSM 24730, L. acidophilus DSM 24735, L. delbrueckii ssp. bulgaricus DSM 24734, B. longum DSM 24736, B. infantis DSM 24737, B. breve DSM 24732, S. thermophilus DSM 24731	3.6x10^12 CFU/day for 2 months	human RRMS n=7 treated MS, n=2 untreated MS, n=13 healthy controls	No clinical outcomes measured. Increased frequency of IL-10+ Tregs which decreased with discontinuation. Decreased frequency of intermediate and inflammatory monocytes, MFI of costimulatory marker CD80 on classical monocytes, and MFI of HLA-DR on myeloid derived DCs. Decreased relative frequency of Th1 and Th17 cells. Gut microbiota community structure changes in both groups, which confirmed colo…
	"Positive/neutral"	Rahimlou et al., 2020	Protexin B. subtilis PXN 21, B. bifidum PXN 23, B. breve PXN 25, B. infantis PXN 27, B. longum PXN 30, L. acidophilus PXN 35, L. rhamnosus PXN 54, L. helveticus PXN 45, L. salivarius PXN 57, L. lactis ssp. lactis PXN 63, S. thermophilus PXN 66, L. casei PXN 37, L. delbrueckii ssp bulgaricus PXN 39, L. plantarum PXN 47	2x10^9 CFU daily for 6 months	human RRMS EDSS ≤ 4.5	Lower mental health, pain, & fatigue scores; no effect on EDSS scores; elevated BDNF concentration & decreased IL-6.
	"Neutral"	Tamtaji et al., 2017	L. acidophilus, L. casei, L. fermentum, B. bifidum	2x10^9 CFU daily for 12 wks	human RRMS EDSS ≤ 4.5	Decreased IL-8 & TNFa; no difference for IL-1, LDLR, PPARg
		McMurran et al., 2019	VSL#3 S. thermophilus, B. breve, B. longum, B. infantis, L. paracasei, L. acidophilus, L. delbrueckii ssp. Bulgaricus, L. plantarum	1.35x10^9 CFU daily 4 wks prior + 3 wks	13 mo C57BL6 mice CUPRIZONE	Increased CD68hiTmem199+ microglia & ODCs (5 dpl), decreased P2ry12loClec7a+ degeneration-associated microglia/macrophages. Increased concentrations of SCFAs in feces & serum. No measurable effect on OPC response (14 dpl) or demyelination (21 dpl).
P. histicola	"Positive"	Mangalam et al., 2017	Isolated from duodenum of celiac disease patients	Multiple dosages tested (10^7, 10^8, & 10^9 CFU every other day for 2 wks starting 7 dpi); optimal incidence & suppression w/ 10^8 CFU	8-12 wk HLA-DR3.DQ8 transgenic mice	Decreased incidence, cumulative disease score, regions of inflammation & demyelination in brain & spinal cord, BBB permeability, immune cell infiltration into CNS, IL-17, IFNg, IL-12. Delayed onset. Increased IL-10, TGFB, CD4+CD25+Foxp3+ T regs which had increased suppressive capabilities over PLP-specific CD4+ T effector cells. Higher abundance of Prevotella, Lactobacillus, Sutterella (resembled…
		Shahi et al., 2019	Isolated from duodenum of celiac disease patients	10^8 CFU 10 days prior + 7 or 12 days Alone & w/ Copaxone (Cop)	8-12 wk HLA-DR3.DQ8 double transgenic mice on B6 background & C57BL6 mice	Prophylactic combo was not more effective than each alone, but each had decreased average daily EAE score. Therapeutic all had decreased average daily & cumulative scores. Combo group had slightly delayed onset. All had decreased inflammation & demyelination in brain & spinal cord; Phi & combo had increased frequency & number of CD4+Foxp3+ T regs in splenocytes & GALT and decreased frequency of I…
		Shahi et al., 2020	Isolated from duodenum of celiac disease patients	10^8 CFU every other day for 2 weeks prior or 7 dpi until 20 dpi Alone & w/ IFNB	8-12 wk HLA-DR3.DQ8 double transgenic mice	Therapeutic use decreased the average daily and cumulative EAE score and inflammatory cell infiltration in brain & spinal cord alone & w/ IFNB; no significant additive effects for Phi+IFNB; decreased microglia & astrocyte activation alone & w/ IFNB; increased CD4+Foxp3+ Tregs and IL-10-producing CD4+ T cells alone & w/ IFNB; no change in IL-17-, IFNg-, or GM-CSF-producing CD4+ T cells in GALT
L. reuteri	"Negative/neutral"	Miyauchi et al., 2020	isolated from content of small intestines of specific PF mice 100% match to 16S rRNA gene of L. reuteri strains H4 & LMG 18238 Also uvrA-deficient L. reuteri	Stable colonization via gavage at 5-7 wks?	5-7 wk C57BL6 mice	Decreased clinical score compared to specific pathogen-free mice, but not compared to germ-free control; decreased EAE incidence and clinical score for uvrA-deficient L. reuteri compared to WT L. reuteri. Clinical score, incidence, demyelination, and spinal cord infiltration was enhanced when co-colonized with OTU0002 (Allobaculum).
		Montgomery et al., 2020	isolated from PWD cecal contents	10^9 CFU w/ cryopreserved B6 cecal microbiota 4-8 wks prior to EAE Stable colonization (not gavage)	4 wk old C57BL6 & PWD mice	Increased EAE clinical score; increased infiltrating CD4+ T cells in spinal cord; increased frequency of CD4+ T cells producing GM-CSF & IFNg and CD8+ T cells producing GM-CSF & IL-17.

[truncated: 1 more sheets: K. Major Trends]
