# Supplementary material for: Probiotic and commensal gut microbial therapies in multiple sclerosis and its animal models: a comprehensive review
Source: Gut Microbes. 2021 Jul 15;13(1):1943289. doi: 10.1080/19490976.2021.1943289 (PMC8284149; doi:10.1080/19490976.2021.1943289)
Supplement: Supplemental Material [file KGMI_A_1943289_SM8746.zip › Supplementary information/Supplementary File 2.xlsx]

## Sheet: BH Evaluation
BRADFORD HILL CRITERIA EVALUATION
					Bradford Hill Criteria								BH Score
Author/Year	Strain Used	Study Type	ROB	Overall Treatment Effect	Temporal Relationship	Strength of Relationship	Dose-Response Relationship	Replication of Findings	Biological Plausibility	Cessation of Exposure	Specificity of Association	Coherence between Multiple Approaches
VSL#3/Vivomixx/LBS					1	0	1	3	1	1	1	1	9
Mestre et al., 2020	Vivomixx L. paracasei DSM 24734, L. plantarum DSM 24730, L. acidophilus DSM 24735, L. delbrueckii ssp. bulgaricus DSM 24734, B. longum DSM 24736, B. infantis DSM 24737, B. breve DSM 24732, S. thermophilus DSM 24731	Animal TMEV-IDD Thera	UN	Improved		Confirmed colonization						TMEV-IDD, Thera
Calvo-Barreiro et al., 2020	Vivomixx L. paracasei DSM 24733, L. plantarum DSM 24730, L. acidophilus DSM 24735, L. delbrueckii ssp. bulgaricus DSM 24734, B. longum DSM 24736, B. infantis DSM 24737, B. breve DSM 24735, S. thermophilus DSM 24731	Animal EAE Thera	LOW	Improved		Confirmed colonization	More pronounced effects w/ double gavage than single					EAE, Thera
McMurran et al., 2019	VSL#3 L. paracasei DSM 24733, L. plantarum DSM 24730, L. acidophilus DSM 24735, L. delbrueckii ssp. bulgaricus DSM 24734, B. longum DSM 24736, B. infantis DSM 24737, B. breve DSM 24735, S. thermophilus DSM 2473	Animal Cuprizone Proph & Thera	LOW	No change					Did not enhance remyelination, but some protection from further demyelination (increased ODCs)			Cuprizone, Proph & Thera
Tankou et al., 2018a	VSL#3 L. paracasei DSM 24733, L. plantarum DSM 24730, L. acidophilus DSM 24735, L. delbrueckii ssp. bulgaricus DSM 24734, B. longum DSM 24736, B. infantis DSM 24737, B. breve DSM 24735, S. thermophilus DSM 2473	Human Prospective Cohort	HIGH	Improved (immunologically)		Confirmed colonization				Cessation effects observed for immuno & microbiome changes	16S data demonstrated increased abund. of genera administered in probx	Human
Tankou et al., 2018b	LBS (VSL#3) L. paracasei DSM 24733, L. plantarum DSM 24730, L. acidophilus DSM 24735, L. delbrueckii ssp. bulgaricus DSM 24734, B. longum DSM 24736, B. infantis DSM 24737, B. breve DSM 24735, S. thermophilus DSM 2473	Human Prospective Cohort	HIGH	Improved (immunologically & microbiologically)		Confirmed colonization				Cessation effects observed for immuno, microbiome, & expression changes	16S data demonstrated increased abund. of genera administered in probx	Human
L. paracasei					1	1	0	2	1	0	1	1	7
Lavasani et al., 2010	DSM 13434 PCC 101	Animal EAE Proph & Thera	UN	Improved								EAE, Proph & Thera
Sanchez et al., 2020	ATCC 27092 (live & heat-killed) ATCC 11582 DSM 2649 DSM 5622 ATCC 334	Animal EAE Proph & Thera	UN	Improved	Adoptive transfer						Pos effects for live & HK, but not CF-conditioned media (live not required); Adoptive transfer of leukocytes from HK had no effect on EAE	Adoptive transfer agrees w/ direct tx EAE, Proph & Thera
B. animalis					1	1	0	2	1	1	0	1	7
Salehipour et al., 2017	PTCC 1631	Animal EAE Thera	LOW	Improved								EAE, Thera
Ezendam et al., 2008	not specified	Animal EAE Proph & Thera	UN	No change								EAE, Proph & Thera
Goudarzvand et al., 2016	susbp. lactis B94	Animal GID Thera	UN	No change								GID, Thera
Consonni et al., 2018	subsp. lactis BB12	Animal EAE Proph & Thera	LOW	Slightly improved						EAE CS increased after cessation		EAE, Proph & Thera
Consonni et al., 2018	subsp. lactis LMG S-28195	Animal EAE Proph & Thera	LOW	Slightly improved						EAE CS increased after cessation		EAE, Proph & Thera
E. coli					1	1	1	2	1	0	0	1	7
Libbey et al., 2020	Nissle 1917 recombinant strain for ampicillin resistance (pGEN-MCS)	Animal EAE Proph	UN	Improved		Confirmed colonization	More pronounced effects w/ double gavage than single					EAE, Proph
Secher et al., 2017	Nissle 1917	Animal EAE Proph & Thera	UN	Improved					Decreased gut permeability			EAE, Proph & Thera
P. histicola					1	1	1	1	1	0	1	1	7
Mangalam et al., 2017	Isolated from duodenum of celiac disease patients	Animal EAE Proph & Thera	UN	Improved	Adoptive transfer; before & after fecal microbiome analysis	Adoptive transfer; confirmed colonization	Optimal w/ 10^8 CFU (10^7-10^9 CFU; inverted U-shape)		Decreased BBB permeability, restored gut permeability & gut microbiota		Adoptive transfer; Abx depletion, confirmed colonization; dose effects; before & after microbiota; effects on BBB & gut permeability	Adoptive transfer agrees w/ direct tx EAE, Proph & Thera
Shahi et al., 2019	Isolated from duodenum of celiac disease patients	Animal EAE Proph & Thera	UN	Improved	Before & after fecal microbiome analysis	Confirmed colonization; at least as effective as Copaxone					Distinct gut microbial profiles & clin outcomes compared to DMT	EAE, Proph & Thera
Shahi et al., 2020	Isolated from duodenum of celiac disease patients	Animal EAE Proph & Thera	UN	Improved		At least as effective as IFNB			Reduced microglia & astrocyte reactivity			EAE, Proph & Thera
L. plantarum					1	1	0	2	1	0	0	1	6
Lavasani et al., 2010	DSM 15312 DSM 15313	Animal EAE Proph & Thera	UN	Improved								EAE, Proph & Thera
Salehipour et al., 2017	A7	Animal EAE Thera	LOW	Improved								EAE, Thera
Goudarzvand et al., 2016	not specified	Animal GID Thera	UN	No change								GID, Thera
Maassen et al., 1998	NCIB 8826 14917	Animal EAE Proph	UN	No change		Confirmed colonization						EAE, Proph
Lacto-mix					1	1	1	0	1	0	1	1	6
Lavasani et al., 2010	Lacto-mix L. plantarum DSM 15312, L. plantarum DSM 15313, L. paracasei DSM 13434	Animal EAE Proph & Thera	UN	Improved	Adoptive transfer	Adoptive transfer	More pronounced effects w/ combo than individual strain		Positive effects eliminated in IL-10-/- mice		Adoptive transfer; live organisms required for pos effects (not observed for HK)	Adoptive transfer agrees w/ direct tx
L. crispatus & L. rhamnosus					1	1	1	0	1	1	1	0	6
Consonni et al., 2018	L. crispatus LMG P-23257 & L. rhamnosus ATCC 53103	Animal EAE Proph & Thera	LOW	Improved			More pronounced effects w/ combo than individual strain			EAE CS increased after cessation	Pos effects for live & HK, but not CF-conditioned media (live not required)
B. animalis combo					1	1	1	0	1	1	1	0	6
Consonni et al., 2018	B. animalis subsp. lactis BB12 & B. animalis subsp. lactis LMG S-28195	Animal EAE Proph & Thera	LOW	Improved			More pronounced effects w/ combo than individual strain			EAE CS increased after cessation	Pos effects for live & HK, but not CF-conditioned media (live not required)
L. acidophilus, L. casei, L. fermentum, & B. bifidum					1	1	0	1	1	0	1	0	5
Kouchaki et al., 2017	not specified	Human RCT	LOW	Improved
Tamtaji et al., 2017	not specified	Human RCT	LOW	Slightly improved (immunologically)
B. fragilis					1	1	0	0	1	0	1	1	5
Ochoa-Reparaz et al., 2010	NCTC 9343	Animal EAE Proph	UN	Improved	Adoptive transfer	Adoptive transfer; confirmed colonization			Protective effects elim when CD25+ T cells depleted		Adoptive transfer; effects not observed w/ PSA-deficient B. fragilis; confirmed colonization	Adoptive transfer agrees w/ direct tx
L. crispatus					1	1	0	0	1	1	0	0	4
Consonni et al., 2018	LMG P-23257	Animal EAE Proph & Thera	LOW	Improved						EAE CS increased after cessation
L. rhamnosus					1	1	0	0	1	1	0	0	4
Consonni et al., 2018	ATCC 53103	Animal EAE Proph & Thera	LOW	Improved						EAE CS increased after cessation
Lactibiane iki					1	1	1	0	1	0	0	0	4
Calvo-Barreiro et al., 2020	Lactibiane iki B. lactis LA 304, L. acidophilus LA 201, L. salivarius LA 302	Animal EAE Thera	LOW	Improved		Confirmed colonization	More pronounced effects w/ double gavage than single
Protexin					1	1	0	0	1	0	1	0	4
Rahimlou et al., 2020	Protexin B. subtilis PXN 21, B. bifidum PXN 23, B. breve PXN 25, B. infantis PXN 27, B. longum PXN 30, L. acidophilus PXN 35, L. rhamnosus PXN 54, L. helveticus PXN 45, L. salivarius PXN 57, L. lactis ssp. lactis PXN 63, S. thermophilus PXN 66, L. casei PXN 37, L. delbrueckii ssp bulgaricus PXN 39, L. plantarum PXN 47	Human RCT	LOW	Slightly improved
L. plantarum, L. casei, L. reuteri, L. fermentum, B. infantis, B. lactis					1	1	0	0	1	0	1	0	4
Salami et al., 2019	not specified	Human RCT	LOW	Improved
L. plantarum & B. animalis					1	1	1	0	1	0	0	0	4
Salehipour et al., 2017	L. plantarum A7 B. animalis PTCC 1631	Animal EAE Thera	LOW	Improved			More pronounced effects w/ combo than individual strains
C. butyricum					1	1	1	0	1	0	0	0	4
Chen et al., 2019	GDBIO1501	Animal EAE Proph	UN	Improved		Confirmed colonization	Optimal w/ 5x10^6 CFU (5x10^5-5x10^7 CFU; inverted U-shape)
Allobaculum					1	1	1	0	1	0	0	0	4
Miyauchi et al., 2020	isolated from content of small intestines of specific PF mice	Animal EAE Proph	LOW	Slightly worsened		Confirmed colonization	Exacerbated when co-colonized w/ L. reuteri
L. murinus					1	1	0	0	1	0	0	0	3
Maasen et al., 1998	CNRZ	Animal EAE Proph	UN	Improved		Confirmed colonization
E. faecium					1	1	0	0	1	0	0	0	3
Abdurasulova et al., 2016	LMG P-27496	Animal EAE Thera	UN	Improved		At least as effective as GA
L. helveticus					1	0	0	0	1	0	0	0	2
Yamashita et al., 2018	SBT2171	Animal EAE Proph & Thera	UN	Improved
B. breve					1	0	0	0	1	0	0	0	2
Kobayashi et al., 2010	Yakult	Animal EAE Proph & Thera	UN	Slightly improved (F) Worsened (M)
IRT5					1	0	0	0	1	0	0	0	2
Kwon et al., 2013	IRT5 L. casei, L. acidophilus, L. reuteri, B. bifidum, S. thermophilus	Animal EAE Proph & Thera	UN	Improved
P. acidilactici					1	0	0	0	1	0	0	0	2
Takata et al., 2011	R037	Animal EAE Proph & Thera	UN	Improved
A. muciniphila					1	0	0	0	1	0	0	0	2
Liu et al., 2019	ATCC BAA-835	Animal EAE Thera	UN	Improved
L. casei					1	0	0	-2	1	0	0	1	1
Maassen et al., 1998	393	Animal EAE Proph	UN	Slightly improved		Confirmed colonization						EAE, Proph
Gharehkhani Digehsara et al., 2020	not specified	Animal Cuprizone Proph & Thera	UN	Improved								Cuprizone, Proph & Thera
Ezendam & van Loveren, 2008	Shirota	Animal EAE Proph & Thera	HIGH	Slightly worsened			1-2x10^9 CFU		Sex differences			EAE, Proph & Thera
Baken et al., 2006	Shirota	Animal EAE Proph & Thera	UN	Worsened			1x10^9 CFU/mL					EAE, Proph & Thera
Kobayashi et al., 2010	Shirota	Animal EAE Proph & Thera	UN	No change			1-2x10^9 CFU & 9.2-10.1x10^9 CFU		Sex differences			EAE, Proph & Thera
Kobayashi et al., 2012	YIT 9029	Animal EAE Proph & Thera	UN	No change								EAE, Proph & Thera
L. reuteri					1	1	0	-2	1	0	0	0	1
He et al., 2019	DSM 17938	Animal EAE Thera	UN	Improved								EAE, Thera
Johanson et al., 2020	ATCC 2327	Animal EAE Thera	UN	Improved		Confirmed colonization						EAE, Thera
Maassen et al., 1998	ML1	Animal EAE Proph	UN	Worsened		Confirmed colonization						EAE, Proph
Miyauchi et al., 2020	isolated from content of small intestines of specific PF mice 100% 16S rRNA match to strains H4 & LMG 18238 Also uvrA-deficient L. reuteri	Animal EAE Proph	LOW	Slightly worsened		Confirmed colonization	Exacerbated when co-colonized w/ Allobaculum					EAE, Proph
Montgomery et al., 2020	isolated from PWD cecal contents	Animal EAE Proph	LOW	Worsened								EAE, Proph
L. delbrueckii subsp. bulgaricus					0	0	0	0	1	0	0	0	1
Lavasani et al., 2010	DSM 20081	Animal EAE Proph & Thera	UN	No change
